# Supplementary material for: Tissue-Specific Transcriptome Analysis Reveals Multiple Responses to Salt Stress in Populus euphratica Seedlings
Source: Genes (Basel). 2017 Dec 8;8(12):372. doi: 10.3390/genes8120372 (PMC5748690; doi:10.3390/genes8120372)
Supplement: Supplementary file 1 [file genes-08-00372-s001.zip]

Archive with 14 entries (14 files):
- Figure S5.tif
- Supplementary File S1.xlsx
- Supplementary File S2.xlsx
- Supplementary File S3.xlsx
- Supplementary File S4.xlsx
- Supplementary File S5.xlsx
- Supplementary File S6.docx
- Supplementary File S7.xlsx
- Supplementary File S8.xlsx
- Supplementary File S9.xlsx
- Supplementary File S10.xlsx
- Supplementary File S11.xlsx
- Figure S6.tif
- Figure S7.tif
