# Supplementary material for: Tissue-Specific Transcriptome Analysis Reveals Multiple Responses to Salt Stress in Populus euphratica Seedlings
Source: Genes (Basel). 2017 Dec 8;8(12):372. doi: 10.3390/genes8120372 (PMC5748690; doi:10.3390/genes8120372)
Supplement: Supplementary file 1 [file genes-08-00372-s001.zip › Supplementary File S1.xlsx]

## Sheet: Sheet1
Supplementary File S1. Primers of genes for qRT-PCR.
Gene ID	Forward primer	Reverse primer
CCG004465.1	CATCACAGAGGCTCCAAC	GCTTGTTCCCATAAGTTCC
CCG027426.1	GTCAAGAAATTGGAGGGTG	GAGCAAGGCAAGATAGGC
CCG029714.1	AATGGTCCATGTCCAAAC	CTTCTCCAGCTTCTTCTTC
CCG025728.1	GGGTCTATCAAGTCTGCC	TTATCTGACGATGGGAGC
CCG012688.1	GATACTAAAGGCAACTGGAGG	TGAACCAGGACCAAATCC
CCG016757.1	CTACTGTCTCCGTTTGTCCT	CTGCTGGGTTCTTTGGTG
Actin	CCACGAACCGCAGAGAACTT	CTCCATAGATTGATTCTCCTCCG
