# Supplementary material for: Tissue-Specific Transcriptome Analysis Reveals Multiple Responses to Salt Stress in Populus euphratica Seedlings
Source: Genes (Basel). 2017 Dec 8;8(12):372. doi: 10.3390/genes8120372 (PMC5748690; doi:10.3390/genes8120372)
Supplement: Supplementary file 1 [file genes-08-00372-s001.zip › Supplementary File S2.xlsx]

## Sheet: STAT_result
Supplementary File S2. Output Statistics of the Illumina-Solexa sequencing.
Sample	Raw Reads Number	Raw Bases Number	Raw Q30 Bases Rate(%)	Clean Q30 Bases Rate(%)
1	116868216	14608527000	89.92	91.17
2	67757288	8469661000	90.2	91.03
3	92359148	11544893500	89.16	90.18
4	82016888	10252111000	90.5	91.51
5	75633476	9454184500	92.17	93.17
6	69674514	8709314250	88.24	89.71
7	89906856	11238357000	92.25	93.18
8	81522668	10190333500	89.19	90.34
9	87594546	10949318250	88.91	90.09
10	84162032	10520254000	89.21	90.2
11	71082780	8885347500	87.54	90.13
12	87222882	10902860250	91.66	92.71
13	90093880	11261735000	89.03	90.13
14	93786860	11723357500	89.58	90.53
15	84724728	10590591000	89.67	90.64
16	81605352	10200669000	91.44	92.4
17	101387440	12673430000	91.04	92.11
18	101156714	12644589250	90.87	91.93
19	77248582	9656072750	91.14	92.73
20	86399736	10799967000	90.81	91.93
21	96827936	12103492000	90.61	91.97
22	80121260	10015157500	91.07	92.25
23	93381522	11672690250	90.39	91.61
24	92441924	11555240500	90.92	92.04
25	77301334	9662666750	90.99	92.09
26	85666102	10708262750	90.98	92.37
27	102926252	12865781500	91.09	93.17
28	91718564	11464820500	93.14	93.89
29	98852286	12356535750	90.01	91.39
30	80965540	10120692500	92.43	93.43
31	85903144	10737893000	92.74	93.72
32	119825636	14978204500	92.07	92.96
33	80691856	10086482000	91.58	92.64
34	88382060	11047757500	91.38	92.6
35	100323066	12540383250	90.94	92.3
36	80848798	10106099750	92.59	93.56
