# Supplementary material for: Tissue-Specific Transcriptome Analysis Reveals Multiple Responses to Salt Stress in Populus euphratica Seedlings
Source: Genes (Basel). 2017 Dec 8;8(12):372. doi: 10.3390/genes8120372 (PMC5748690; doi:10.3390/genes8120372)
Supplement: Supplementary file 1 [file genes-08-00372-s001.zip › Supplementary File S3.xlsx]

## Sheet: Sheet1
Supplementary File S3. Statistics of clean reads and alignment rate in 36 samples.
Number	Samples	Reads	Multimapped alignment rate (%)	Overall alignment rate (%)	Number	Samples	Reads	Multimapped alignment rate (%)	Overall alignment rate (%)
1	Leaf-0	56121498	0.122	0.874	19	Xylem-0	36405161	0.094	0.929
2	Leaf-0	32866089	0.104	0.912	20	Xylem-0	41395133	0.093	0.919
3	Leaf-0	44460642	0.114	0.858	21	Xylem-0	46273967	0.093	0.908
4	Leaf-150	39537232	0.107	0.895	22	Xylem-150	38352406	0.096	0.894
5	Leaf-150	36549887	0.115	0.922	23	Xylem-150	44836421	0.097	0.92
6	Leaf-150	33347529	0.1	0.897	24	Xylem-150	44506630	0.096	0.922
7	Leaf-300	43562257	0.113	0.881	25	Xylem-300	37261239	0.096	0.917
8	Leaf-300	39305487	0.102	0.899	26	Xylem-300	40964802	0.096	0.901
9	Leaf-300	42146855	0.109	0.865	27	Xylem-300	48068797	0.107	0.909
10	Phloem-0	40681278	0.099	0.876	28	Root-0	44738497	0.1	0.862
11	Phloem-0	32999260	0.098	0.877	29	Root-0	47242542	0.093	0.904
12	Phloem-0	41992504	0.107	0.895	30	Root-0	39183291	0.102	0.876
13	Phloem-150	43402951	0.092	0.912	31	Root-150	41632079	0.097	0.904
14	Phleom-150	45511500	0.098	0.885	32	Root-150	58254694	0.099	0.91
15	Phloem-150	41025234	0.098	0.908	33	Root-150	39016824	0.094	0.874
16	Phloem-300	39574008	0.099	0.915	34	Root-300	42465571	0.098	0.863
17	Phloem-300	48801981	0.096	0.904	35	Root-300	48174303	0.097	0.835
18	Phloem-300	48709226	0.096	0.902	36	Root-300	39015464	0.096	0.897
