# Supplementary material for: Tissue-Specific Transcriptome Analysis Reveals Multiple Responses to Salt Stress in Populus euphratica Seedlings
Source: Genes (Basel). 2017 Dec 8;8(12):372. doi: 10.3390/genes8120372 (PMC5748690; doi:10.3390/genes8120372)
Supplement: Supplementary file 1 [file genes-08-00372-s001.zip › Supplementary File S4.xlsx]

## Sheet: Sheet1
Supplementary File S4. Expression and annotation of DEGs in four tissues.
Expression and annotation of DEGs in leaf
Gene ID	Annotation in Arabidopsis		FPKM in leaf			Compare	log2(FoldChange)	FDR	Compare	log2(FoldChange)	FDR	Compare	log2(FoldChange)	FDR
			0	150	300
CCG000007.1	AT1G07900	LBD1 "LOB domain-containing protein 1";	21.8366	18.7113	64.2411	0-vs-150	-0.308372	0.774158	0-vs-300	1.59882	0.00085631	150-vs-300	1.89664	0.000818975
CCG000014.1	AT3G54770	ARP1 "ABA-regulated RNA-binding protein 1";	0.245445	4.93686	0.0139804	0-vs-150	4.76159	0.0262826	0-vs-300	-3.75613	0.341067	150-vs-300	-8.53725	0.346775
CCG000025.1	AT5G13510	EMB3136 "EMBRYO DEFECTIVE 3136";	34.1919	82.8804	36.9462	0-vs-150	1.23328	0.0651958	0-vs-300	0.115755	0.877002	150-vs-300	-1.13374	0.0387539
CCG000031.3	AT3G55020	-	7.00077	9.23449	4.18327	0-vs-150	0.357688	0.68861	0-vs-300	-0.707624	0.153199	150-vs-300	-1.08169	0.0255138
CCG000034.1	AT4G08790	-	14.9114	8.28647	5.73472	0-vs-150	-0.836177	0.256984	0-vs-300	-1.32709	0.00873861	150-vs-300	-0.506758	0.508795
CCG000041.1	AT3G12345	-	18.8585	35.2869	11.1499	0-vs-150	0.770628	0.241399	0-vs-300	-0.755789	0.112682	150-vs-300	-1.53673	0.000818975
CCG000051.1	AT2G39420	MAGL8 NULL;	6.85255	5.77421	1.33715	0-vs-150	-0.295326	0.82429	0-vs-300	-2.33861	0.0050173	150-vs-300	-2.06281	0.0548739
CCG000055.1	AT5G13550	SULTR4;1 "sulfate transporter 4.1";	41.1	23.2124	46.942	0-vs-150	-0.817124	0.136971	0-vs-300	0.298848	0.592172	150-vs-300	1.09769	0.00990215
CCG000056.1	AT2G39450	ATMTP11 NULL; MTP11 NULL;	15.1076	8.36786	7.46122	0-vs-150	-0.830252	0.219148	0-vs-300	-0.920643	0.0411814	150-vs-300	-0.108558	0.896462
CCG000064.1	AT2G39490	-	27.2159	46.5959	6.73247	0-vs-150	0.732058	0.24964	0-vs-300	-1.96681	0.00085631	150-vs-300	-2.71906	0.000818975
CCG000072.1	AT3G55410	-	14.1975	11.5082	20.7899	0-vs-150	-0.305794	0.720441	0-vs-300	0.650046	0.146797	150-vs-300	0.938528	0.0405224
CCG000074.1	AT5G59850	-	176.825	117.45	83.9775	0-vs-150	-0.570586	0.435683	0-vs-300	-0.981613	0.0192267	150-vs-300	-0.4242	0.464406
CCG000083.1	AT3G55390	CASPL4C1 "CASP-like protein 4C1";	10.2819	9.82569	26.4114	0-vs-150	-0.101962	0.946754	0-vs-300	1.4847	0.00085631	150-vs-300	1.57277	0.00549535
CCG000085.1	AT3G12580	ATHSP70 "ARABIDOPSIS HEAT SHOCK PROTEIN 70"; HSP70 "heat shock protein 70";	5.59673	4.44042	14.3994	0-vs-150	-0.397069	0.674443	0-vs-300	1.31986	0.00342876	150-vs-300	1.69807	0.00265604
CCG000088.1	AT5G59350	-	12.2452	11.4547	4.17325	0-vs-150	-0.144284	0.916851	0-vs-300	-1.50966	0.0050173	150-vs-300	-1.3837	0.0383546
CCG000090.2	AT3G12580	ATHSP70 "ARABIDOPSIS HEAT SHOCK PROTEIN 70"; HSP70 "heat shock protein 70";	41.4676	34.3115	68.4504	0-vs-150	-0.39705	0.624689	0-vs-300	0.662725	0.152946	150-vs-300	1.04466	0.0270773
CCG000097.1	AT3G12110	ACT11 actin-11;	11.2129	19.1766	6.18138	0-vs-150	0.77128	0.263682	0-vs-300	-0.830585	0.0681484	150-vs-300	-1.61832	0.000818975
CCG000100.1	AT3G55420	-	2.71695	5.13776	1.13592	0-vs-150	0.848322	0.386881	0-vs-300	-1.21029	0.131657	150-vs-300	-2.07238	0.0125809
CCG000101.2	AT3G55430	-	13.6162	9.10722	38.4623	0-vs-150	-0.605808	0.367194	0-vs-300	1.54719	0.00085631	150-vs-300	2.13887	0.000818975
CCG000103.1	AT3G12530	PSF2 NULL;	0.0254886	1.28123	0.01	0-vs-150	5.60554	0.57179	0-vs-300	#NAME?	1	150-vs-300	#NAME?	0.000818975
CCG000105.1	AT1G07570	APK1 NULL; APK1A NULL;	8.3768	2.84864	7.61357	0-vs-150	-1.6389	0.0262826	0-vs-300	-0.109275	0.9002	150-vs-300	1.52078	0.0428816
CCG000110.1	AT3G12560	ATTBP2 "TELOMERIC DNA-BINDING PROTEIN 2"; TRFL9 "TRF-like 9";	21.1411	25.8172	39.8003	0-vs-150	0.277042	0.756015	0-vs-300	0.978472	0.0157786	150-vs-300	0.685313	0.140302
CCG000112.1	AT5G13840	CCS52B "cell cycle switch protein 52 B"; FZR3 "FIZZY-related 3";	0.723417	3.0627	1.19281	0-vs-150	2.07927	0.0313496	0-vs-300	0.781456	0.324744	150-vs-300	-1.31955	0.0507966
CCG000133.2	AT3G55580	TCF1 "Tolerant to Chilling and Freezing1";	0.478913	0.207788	1.50042	0-vs-150	-1.18387	0.565157	0-vs-300	1.80926	0.0168756	150-vs-300	2.98335	0.0574103
CCG000137.1	AT2G39800	ATP5CS NULL; P5CS1 "delta1-pyrroline-5-carboxylate synthase 1";	5.15813	3.41432	17.8349	0-vs-150	-0.589879	0.473362	0-vs-300	1.8744	0.00085631	150-vs-300	2.45288	0.000818975
CCG000145.1	AT3G55640	-	15.3121	21.058	35.2255	0-vs-150	0.518999	0.467489	0-vs-300	1.32438	0.00085631	150-vs-300	0.789627	0.107319
CCG000151.1	AT3G55646	-	17.9358	5.57777	8.57392	0-vs-150	-1.737	0.0376146	0-vs-300	-1.01362	0.0849841	150-vs-300	0.709345	0.487403
CCG000152.1	AT5G05960	-	11.241	29.0323	134.218	0-vs-150	1.37021	0.0827154	0-vs-300	3.63313	0.00085631	150-vs-300	2.25393	0.000818975
CCG000153.1	AT5G05940	ATROPGEF5 "ROP GUANINE NUCLEOTIDE EXCHANGE FACTOR 5"; ROPGEF5 "ROP (rho of plants) guanine nucleotide exchange factor 5";	3.53399	10.4814	4.24816	0-vs-150	1.5869	0.0115536	0-vs-300	0.310443	0.662686	150-vs-300	-1.29372	0.0141629
CCG000155.2	AT2G39870	-	0.668782	2.95015	0.396254	0-vs-150	2.17453	0.0156378	0-vs-300	-0.657493	0.497807	150-vs-300	-2.85318	0.00265604
CCG000160.1	AT2G39890	ATPROT1 "PROLINE TRANSPORTER 1"; PROT1 "proline transporter 1";	33.7957	16.0679	17.3643	0-vs-150	-1.12394	0.0440193	0-vs-300	-0.889253	0.0497001	150-vs-300	0.21936	0.761917
CCG000166.1	AT3G55800	SBPASE sedoheptulose-bisphosphatase;	75.9101	140.353	57.0633	0-vs-150	0.906369	0.21562	0-vs-300	-0.313635	0.592441	150-vs-300	-1.2346	0.0189277
CCG000168.1	AT2G38080	ATLMCO4 "ARABIDOPSIS LACCASE-LIKE MULTICOPPER OXIDASE 4"; IRX12 "IRREGULAR XYLEM 12"; LAC4 "LACCASE 4"; LMCO4 "LACCASE-LIKE MULTICOPPER OXIDASE 4";	3.32073	0.531068	0.699374	0-vs-150	-2.63931	0.00176324	0-vs-300	-2.09611	0.00553443	150-vs-300	0.532972	0.674726
CCG000174.3	AT2G39970	APEM3 "ABERRANT PEROXISOME MORPHOLOGY 3"; PMP38 "peroxisomal membrane protein 38"; PXN "peroxisomal NAD carrier";	1.61713	4.39457	6.28219	0-vs-150	1.5028	0.204729	0-vs-300	2.09401	0.0104677	150-vs-300	0.565186	0.532587
CCG000175.1	AT1G07310	-	39.4622	51.7046	69.4216	0-vs-150	0.386755	0.625932	0-vs-300	0.847351	0.0465026	150-vs-300	0.446611	0.419409
CCG000176.1	AT2G39980	-	24.4419	2.15926	3.94224	0-vs-150	-3.58168	0.00176324	0-vs-300	-2.59245	0.00085631	150-vs-300	0.9821	0.1481
CCG000184.1	AT2G40000	ATHSPRO2 "ARABIDOPSIS ORTHOLOG OF SUGAR BEET HS1 PRO-1 2"; HSPRO2 "ortholog of sugar beet HS1 PRO-1 2";	13.8597	3.14254	6.7819	0-vs-150	-2.13395	0.00176324	0-vs-300	-0.941738	0.0793025	150-vs-300	1.18243	0.0318925
CCG000190.2	AT2G40060	CLC2 "clathrin light chain 2";	8.74642	24.1889	38.8752	0-vs-150	1.31606	0.0290046	0-vs-300	2.13172	0.00085631	150-vs-300	0.800347	0.13456
CCG000208.1	AT2G40120	-	4.2901	7.54704	13.1211	0-vs-150	0.768571	0.291445	0-vs-300	1.66434	0.00085631	150-vs-300	0.880458	0.0610708
CCG000210.2	AT5G05600	-	24.1869	12.4805	52.3329	0-vs-150	-0.933938	0.149547	0-vs-300	1.27696	0.00396316	150-vs-300	2.19717	0.000818975
CCG000211.1	AT2G40140	ATSZF2 NULL; CZF1 NULL; SZF2 "(SALT-INDUCIBLE ZINC FINGER 2"; ZFAR1 NULL;	118.616	31.0325	50.2416	0-vs-150	-1.99867	0.00176324	0-vs-300	-1.21771	0.0135941	150-vs-300	0.767026	0.110713
CCG000213.1	AT5G05580	AtFAD8 NULL; FAD8 "fatty acid desaturase 8";	16.1514	43.1195	3.06258	0-vs-150	1.39222	0.0488152	0-vs-300	-2.36472	0.00085631	150-vs-300	-3.77699	0.000818975
CCG000215.1	AT3G11150	-	0.672835	2.91327	0.414216	0-vs-150	2.32797	0.0440193	0-vs-300	-0.645589	0.676884	150-vs-300	-3.00314	0.00757753
CCG000216.1	AT3G55990	ESK1 "ESKIMO 1"; TBL29 "TRICHOME BIREFRINGENCE-LIKE 29";	4.12319	3.34508	1.09373	0-vs-150	-0.360661	0.79983	0-vs-300	-1.89855	0.0139692	150-vs-300	-1.55256	0.0787767
CCG000217.1	AT3G55990	ESK1 "ESKIMO 1"; TBL29 "TRICHOME BIREFRINGENCE-LIKE 29";	27.0871	29.4282	11.1613	0-vs-150	0.12084	0.9222	0-vs-300	-1.20082	0.00649401	150-vs-300	-1.33876	0.00319449
CCG000221.1	AT2G40180	ATHPP2C5 "phosphatase 2C5"; PP2C5 "phosphatase 2C5";	33.5644	19.6569	11.2984	0-vs-150	-0.829779	0.187676	0-vs-300	-1.54084	0.00085631	150-vs-300	-0.727246	0.230762
CCG000236.1	AT4G18640	MDIS2 "Male Disoverer 2"; MRH1 "morphogenesis of root hair 1";	18.747	14.1113	25.0752	0-vs-150	-0.425454	0.601638	0-vs-300	0.552092	0.239195	150-vs-300	0.965183	0.0333261
CCG000239.1	AT5G05480	-	1.2933	3.24098	0.958077	0-vs-150	1.30024	0.109935	0-vs-300	-0.394722	0.711671	150-vs-300	-1.71568	0.0400679
CCG000242.2	AT3G11050	ATFER2 "ferritin 2"; FER2 "ferritin 2";	60.5283	63.0231	27.7612	0-vs-150	0.0489422	0.969521	0-vs-300	-1.06617	0.00961937	150-vs-300	-1.12558	0.011616
CCG000248.1	AT2G40320	TBL33 "TRICHOME BIREFRINGENCE-LIKE 33";	7.11974	3.79977	2.0328	0-vs-150	-0.957456	0.219215	0-vs-300	-1.77154	0.00085631	150-vs-300	-0.822208	0.313102
CCG000250.1	AT3G42670	CHR38 "chromatin remodeling 38"; CLSY CLASSY1; CLSY1 "CLASSY 1";	1.8123	3.73085	3.68243	0-vs-150	0.979259	0.151468	0-vs-300	1.05879	0.0249013	150-vs-300	0.0605412	0.939082
CCG000252.1	AT2G40370	LAC5 "laccase 5";	4.57745	2.30551	1.84777	0-vs-150	-1.066	0.23839	0-vs-300	-1.2444	0.0418663	150-vs-300	-0.189634	0.861513
CCG000253.1	AT5G05390	LAC12 "laccase 12";	17.2445	10.5516	3.37619	0-vs-150	-0.746243	0.260058	0-vs-300	-2.30021	0.00085631	150-vs-300	-1.56896	0.00370527
CCG000259.2	AT3G56140	RER6 "RETICULATA-RELATED 6";	2.40587	5.14752	10.1353	0-vs-150	1.10557	0.151931	0-vs-300	2.18383	0.00085631	150-vs-300	1.06364	0.0281412
CCG000261.1	AT2G41430	CID1 "CTC-Interacting Domain 1"; ERD15 "EARLY RESPONSIVE TO DEHYDRATION 15"; LSR1 "LIGHT STRESS-REGULATED 1";	773.684	450.531	287.798	0-vs-150	-0.72218	0.297366	0-vs-300	-1.35937	0.00224308	150-vs-300	-0.654269	0.18677
CCG000265.1	AT3G10985	ATWI-12 "ARABIDOPSIS THALIANA WOUND-INDUCED PROTEIN 12"; SAG20 "senescence associated gene 20"; WI12 "WOUND-INDUCED PROTEIN 12";	8.62627	7.99816	2.95146	0-vs-150	-0.16723	0.905815	0-vs-300	-1.53488	0.0108404	150-vs-300	-1.38508	0.0270773
CCG000273.2	AT1G06990	-	2.23198	2.92019	0.276487	0-vs-150	0.389311	0.800095	0-vs-300	-2.94376	0.0221637	150-vs-300	-3.34813	0.00677558
CCG000278.3	AT5G36790	-	4.53004	12.9455	11.9434	0-vs-150	1.60899	0.0484314	0-vs-300	1.50855	0.00601004	150-vs-300	-0.119555	0.895962
CCG000282.2	AT1G65470	FAS1 "FASCIATA 1"; FUGU2 "FUGU 2"; NFB2 "NUCLEOSOME/CHROMATIN ASSEMBLY FACTOR GROUP B";	0.932694	7.04279	2.23324	0-vs-150	2.83582	0.00176324	0-vs-300	1.26633	0.0442379	150-vs-300	-1.58983	0.00319449
CCG000283.1	AT3G02630	-	0.822021	2.5136	0.564217	0-vs-150	1.6732	0.260951	0-vs-300	-0.47475	0.713901	150-vs-300	-2.17104	0.0150883
CCG000284.1	AT5G16250	-	1.71547	13.7998	3.37865	0-vs-150	3.26501	0.00176324	0-vs-300	1.08568	0.212048	150-vs-300	-2.19863	0.00464448
CCG000289.1	AT5G16290	VAT1 "VALINE-TOLERANT 1";	8.08344	7.76907	3.49927	0-vs-150	0.00728955	0.996495	0-vs-300	-1.12128	0.0358959	150-vs-300	-1.14589	0.0631846
CCG000291.1	AT4G03290	-	2.99059	2.08539	0.591406	0-vs-150	-0.517708	0.763658	0-vs-300	-2.28199	0.0348349	150-vs-300	-1.7752	0.189923
CCG000294.1	AT1G65590	ATHEX1 NULL; HEXO3 "beta-hexosaminidase 3";	3.83663	11.1385	5.10209	0-vs-150	1.54537	0.0142535	0-vs-300	0.470834	0.447859	150-vs-300	-1.09066	0.0387539
CCG000303.1	AT1G65930	cICDH "cytosolic NADP+-dependent isocitrate dehydrogenase";	1.87734	1.69024	7.06844	0-vs-150	-0.151477	0.938291	0-vs-300	1.93906	0.00085631	150-vs-300	2.07267	0.00265604
CCG000306.1	AT1G79270	ECT8 "evolutionarily conserved C-terminal region 8";	10.1738	6.36274	20.6772	0-vs-150	-0.727283	0.222736	0-vs-300	1.0984	0.00601004	150-vs-300	1.80977	0.000818975
CCG000309.1	AT5G44680	-	4.30847	12.6385	0.961612	0-vs-150	1.41756	0.018816	0-vs-300	-2.15663	0.0015783	150-vs-300	-3.58962	0.000818975
CCG000313.1	AT1G79390	-	40.406	30.8109	20.1212	0-vs-150	-0.451687	0.558538	0-vs-300	-1.03817	0.0127826	150-vs-300	-0.600411	0.232326
CCG000314.1	AT1G54330	ANAC020 "NAC domain containing protein 20"; NAC020 "NAC domain containing protein 20";	0.172722	0.306575	0.775025	0-vs-150	0.790858	0.734147	0-vs-300	2.20806	0.0242399	150-vs-300	1.3936	0.358554
CCG000318.3	AT3G12740	ALIS1 "ALA-interacting subunit 1";	110.168	52.2847	61.5292	0-vs-150	-1.14492	0.0407151	0-vs-300	-0.80663	0.0721919	150-vs-300	0.325127	0.584256
CCG000326.1	AT1G16310	-	1.54323	1.47103	0.400233	0-vs-150	-0.0908453	0.968911	0-vs-300	-1.87564	0.0484831	150-vs-300	-1.80718	0.107623
CCG000328.2	AT1G16290	-	2.81412	2.26843	1.20049	0-vs-150	-0.327545	0.770148	0-vs-300	-1.17459	0.0286534	150-vs-300	-0.865121	0.239252
CCG000333.1	AT3G19820	CBB1 "CABBAGE 1"; DIM DIMINUTIA; DIM1 "DIMINUTO 1"; DWF1 "DWARF 1"; EVE1 "ENHANCED VERY-LOW-FLUENCE RESPONSES 1";	11.3175	26.4705	3.71311	0-vs-150	1.28596	0.0767861	0-vs-300	-1.51546	0.00085631	150-vs-300	-2.82181	0.000818975
CCG000339.1	AT1G01550	BPS1 "BYPASS 1";	44.0062	20.4908	38.3165	0-vs-150	-1.17285	0.0677139	0-vs-300	-0.129646	0.85614	150-vs-300	1.03151	0.041329
CCG000348.1	AT2G02990	ATRNS1 "RIBONUCLEASE 1"; RNS1 "ribonuclease 1";	131.504	45.2748	187.871	0-vs-150	-1.62691	0.00699091	0-vs-300	0.531824	0.327901	150-vs-300	2.15122	0.000818975
CCG000350.1	AT1G26810	GALT1 galactosyltransferase1;	2.27169	4.01528	6.44871	0-vs-150	0.866344	0.375165	0-vs-300	1.63122	0.0015783	150-vs-300	0.747969	0.18657
CCG000353.1	AT1G26800	-	78.9993	18.5766	45.6567	0-vs-150	-2.15657	0.00176324	0-vs-300	-0.749512	0.0868042	150-vs-300	1.39346	0.00549535
CCG000362.1	AT1G69530	AT-EXP1 NULL; ATEXP1 NULL; ATEXPA1 "expansin A1"; "ATHEXP ALPHA 1.2" NULL; EXP1 "EXPANSIN 1"; EXPA1 "expansin A1";	9.96983	40.9465	19.0975	0-vs-150	2.14047	0.00176324	0-vs-300	1.04708	0.0479962	150-vs-300	-1.1109	0.0464876
CCG000365.1	AT1G69500	CYP704B1 """cytochrome P450, family 704, subfamily B, polypeptide 1""";	6.74011	4.20905	17.5701	0-vs-150	-0.794286	0.253298	0-vs-300	1.38044	0.00085631	150-vs-300	2.16198	0.000818975
CCG000367.1	AT3G01140	AtMYB106 "myb domain protein 106"; MYB106 "myb domain protein 106"; NOK NOECK;	0.391353	0.252212	1.16663	0-vs-150	-0.708657	0.824153	0-vs-300	1.5369	0.143123	150-vs-300	2.23161	0.0405224
CCG000371.1	AT1G26761	-	8.22674	18.2357	7.98319	0-vs-150	1.03337	0.0742174	0-vs-300	-0.00889545	0.991189	150-vs-300	-1.06068	0.0223404
CCG000381.1	AT1G69450	-	21.0307	30.191	36.4642	0-vs-150	0.462046	0.519147	0-vs-300	0.865046	0.0482534	150-vs-300	0.38827	0.480082
CCG000386.1	AT1G69420	-	5.68137	13.4143	5.72563	0-vs-150	1.20242	0.0456089	0-vs-300	0.048026	0.953305	150-vs-300	-1.17505	0.00833162
CCG000392.4	AT2G03350	-	2.56909	8.47814	1.03933	0-vs-150	1.66909	0.0156378	0-vs-300	-1.28731	0.0600318	150-vs-300	-2.97437	0.000818975
CCG000398.1	AT2G03440	ATNRP1 NULL; NRP1 "nodulin-related protein 1";	0.293777	0.236056	6.40035	0-vs-150	-0.275399	0.916003	0-vs-300	4.51462	0.00085631	150-vs-300	4.78159	0.000818975
CCG000402.2	AT1G13890	ATSNAP30 NULL; SNAP30 "soluble N-ethylmaleimide-sensitive factor adaptor protein 30";	0.113028	0.926498	0.255297	0-vs-150	2.93463	0.0229074	0-vs-300	1.21596	0.30713	150-vs-300	-1.73989	0.128379
CCG000409.1	AT3G27960	KLCR2 "kinesin light chain-related 2";	4.25189	1.98746	1.03716	0-vs-150	-1.09354	0.15251	0-vs-300	-1.93288	0.00224308	150-vs-300	-0.849652	0.246723
CCG000411.2	AT1G26480	GF14 IOTA NULL; GRF12 "general regulatory factor 12";	0.368554	0.873495	0.132311	0-vs-150	1.16591	0.482307	0-vs-300	-1.50887	0.287776	150-vs-300	-2.68785	0.041562
CCG000420.2	AT1G13750	ATPAP1 "ARABIDOPSIS THALIANA PURPLE ACID PHOSPHATASE 1"; PAP1 "PURPLE ACID PHOSPHATASE 1";	0.968753	3.11975	3.01597	0-vs-150	1.6196	0.0466248	0-vs-300	1.64453	0.00601004	150-vs-300	0.00987985	0.991455
CCG000431.1	AT3G08900	RGP NULL; RGP3 "reversibly glycosylated polypeptide 3";	7.62864	14.0289	5.02125	0-vs-150	0.817338	0.299525	0-vs-300	-0.586346	0.281945	150-vs-300	-1.42011	0.00370527
CCG000432.1	AT1G26330	-	0.161233	0.677827	0.117377	0-vs-150	2.0767	0.104225	0-vs-300	-0.404714	1	150-vs-300	-2.50686	0.00717659
CCG000440.1	AT1G64940	CYP89A6 """cytochrome P450, family 87, subfamily A, polypeptide 6""";	34.4576	54.9342	343.822	0-vs-150	0.614657	0.410174	0-vs-300	3.44023	0.00085631	150-vs-300	2.8136	0.000818975
CCG000445.1	AT3G17350	-	0.294368	1.98711	0.513781	0-vs-150	2.77619	0.0300033	0-vs-300	0.921954	0.461864	150-vs-300	-1.87122	0.121027
CCG000450.1	AT3G62270	BOR2 "REQUIRES HIGH BORON 2";	1.11652	3.1391	0.943548	0-vs-150	1.45522	0.070597	0-vs-300	-0.164104	0.884967	150-vs-300	-1.63228	0.0200252
CCG000452.1	AT1G48100	-	0.0720986	1.53063	0.283655	0-vs-150	4.36243	0.00308396	0-vs-300	2.01941	0.122714	150-vs-300	-2.35967	0.00370527
CCG000454.1	AT1G48040	-	9.87391	7.06886	14.0953	0-vs-150	-0.450288	0.667977	0-vs-300	0.637601	0.209722	150-vs-300	1.07517	0.0328589
CCG000456.1	AT2G47180	AtGolS1 "galactinol synthase 1"; GolS1 "galactinol synthase 1";	3.02842	17.2768	362.409	0-vs-150	2.36518	0.00948501	0-vs-300	6.93761	0.00085631	150-vs-300	4.56233	0.000818975
CCG000457.1	AT5G30510	ARRPS1 NULL; PRPS1 "plastid ribosomal protein S1"; RPS1 "ribosomal protein S1";	112.187	212.22	89.0027	0-vs-150	0.904718	0.207513	0-vs-300	-0.320617	0.589804	150-vs-300	-1.24021	0.0183645
CCG000460.1	AT3G06500	A/N-InvC "alkaline/neutral invertase C";	108.778	33.1968	112.911	0-vs-150	-1.73553	0.00176324	0-vs-300	0.162045	0.820219	150-vs-300	1.88527	0.000818975
CCG000474.1	AT2G28680	-	4.22131	4.29004	0.960082	0-vs-150	0.0240988	0.990807	0-vs-300	-2.09842	0.00449893	150-vs-300	-2.14229	0.00677558
CCG000485.1	AT3G17090	-	0.977877	4.5143	1.05535	0-vs-150	2.14415	0.0206055	0-vs-300	0.185829	0.902879	150-vs-300	-1.97086	0.0745631
CCG000505.1	AT3G01420	ALPHA-DOX1 "alpha-dioxygenase 1"; DIOX1 NULL; DOX1 NULL; PADOX-1 "plant alpha dioxygenase 1";	11.1922	3.47972	0.563005	0-vs-150	-1.7172	0.0345864	0-vs-300	-4.26966	0.00085631	150-vs-300	-2.56749	0.0194482
CCG000509.1	AT3G62420	ATBZIP53 "basic region/leucine zipper motif 53"; BZIP53 "basic region/leucine zipper motif 53";	27.9596	19.4011	99.149	0-vs-150	-0.640711	0.48355	0-vs-300	1.92589	0.00085631	150-vs-300	2.55202	0.000818975
CCG000517.1	AT4G02080	ASAR1 NULL; ATSAR2 "secretion-associated RAS super family 2"; ATSARA1C NULL; SAR2 "secretion-associated RAS super family 2";	37.0368	16.0532	12.3034	0-vs-150	-1.20164	0.0702489	0-vs-300	-1.54294	0.00085631	150-vs-300	-0.355415	0.652942
CCG000521.1	AT5G49360	ATBXL1 "BETA-XYLOSIDASE 1"; BXL1 "beta-xylosidase 1";	9.03119	1.15193	0.0795787	0-vs-150	-3.05535	0.00176324	0-vs-300	-6.84026	0.00085631	150-vs-300	-3.79697	0.00370527
CCG000526.1	AT5G26910	TRM8 "TON1 Recruiting Motif 8";	0.974828	1.79823	0.580998	0-vs-150	0.896355	0.386881	0-vs-300	-0.670227	0.39255	150-vs-300	-1.58642	0.0335534
CCG000538.1	AT1G13480	-	7.48751	6.61618	18.8321	0-vs-150	-0.171102	0.902161	0-vs-300	1.3991	0.00085631	150-vs-300	1.5532	0.000818975
CCG000553.3	AT1G68690	AtPERK9 "proline-rich extensin-like receptor kinase 9"; PERK9 "proline-rich extensin-like receptor kinase 9";	1.05738	1.32181	2.5428	0-vs-150	0.238938	0.880779	0-vs-300	1.29459	0.0202496	150-vs-300	1.0323	0.080316
CCG000563.1	AT2G37240	-	0.0490323	2.64137	1.01385	0-vs-150	5.83433	0.552965	0-vs-300	4.44619	0.0311933	150-vs-300	-1.43251	0.0863748
CCG000566.1	AT1G26220	-	18.1813	28.715	10.9037	0-vs-150	0.585328	0.429007	0-vs-300	-0.712127	0.161057	150-vs-300	-1.30867	0.00508767
CCG000574.1	AT1G68760	ATNUDT1 "ARABIDOPSIS THALIANA NUDIX HYDROLASE HOMOLOG 1"; ATNUDX1 "nudix hydrolase 1"; NUDX1 "nudix hydrolase 1"; NUDX1 "NUDIX HYDROLASE 1";	9.34371	4.17809	11.5524	0-vs-150	-1.21316	0.103664	0-vs-300	0.374946	0.536213	150-vs-300	1.58149	0.00757753
CCG000582.1	AT3G25690	AtCHUP1 "Arabidopsis thaliana CHLOROPLAST UNUSUAL POSITIONING 1"; CHUP1 "CHLOROPLAST UNUSUAL POSITIONING 1";	0.415627	0.858073	1.11227	0-vs-150	0.983402	0.351522	0-vs-300	1.41953	0.0328878	150-vs-300	0.419919	0.653482
CCG000584.1	AT1G73965	CLE13 "CLAVATA3/ESR-RELATED 13";	0.01	0.541848	0.0550243	0-vs-150	inf	0.0410815	0-vs-300	inf	1	150-vs-300	-3.16091	0.397362
CCG000587.1	AT3G25700	-	0.394691	8.78459	0.39692	0-vs-150	4.58204	0.00176324	0-vs-300	0.130386	0.941441	150-vs-300	-4.47226	0.000818975
CCG000590.1	AT1G75280	-	161.755	135.615	322.049	0-vs-150	-0.316757	0.795847	0-vs-300	1.07797	0.0353898	150-vs-300	1.3893	0.065784
CCG000593.1	AT1G13250	GATL3 "galacturonosyltransferase-like 3";	0.946738	2.5894	0.380961	0-vs-150	1.55416	0.126554	0-vs-300	-1.21555	0.197794	150-vs-300	-2.78594	0.0174711
CCG000595.1	AT1G25560	AtTEM1 NULL; EDF1 "ETHYLENE RESPONSE DNA BINDING FACTOR 1"; TEM1 "TEMPRANILLO 1";	18.5507	6.37526	12.7944	0-vs-150	-1.64373	0.00308396	0-vs-300	-0.537421	0.307477	150-vs-300	1.09512	0.0456162
CCG000597.1	AT3G25780	AOC3 "allene oxide cyclase 3";	85.4075	53.86	136.616	0-vs-150	-0.736369	0.335152	0-vs-300	0.746892	0.125036	150-vs-300	1.47431	0.00464448
CCG000598.1	AT1G68670	HHO2 NULL;	11.7956	8.68548	33.6047	0-vs-150	-0.535525	0.442975	0-vs-300	1.53265	0.00085631	150-vs-300	2.05456	0.000818975
CCG000603.1	AT1G25530	-	1.91815	2.30014	4.32115	0-vs-150	0.432757	0.780901	0-vs-300	1.41882	0.0269974	150-vs-300	0.96641	0.226366
CCG000609.1	AT1G68590	PSRP3/1 "plastid-speci&#64257;c ribosomal protein 3/1";	99.0701	194.349	82.6059	0-vs-150	0.954914	0.147523	0-vs-300	-0.239499	0.713138	150-vs-300	-1.2079	0.0174711
CCG000611.1	AT1G13330	AHP2 "Arabidopsis Hop2 homolog"; HOP2 "HOMOLOGOUS-PAIRING PROTEIN 2";	0.770811	2.41403	4.11789	0-vs-150	1.55898	0.213827	0-vs-300	2.38384	0.00285891	150-vs-300	0.811477	0.253659
CCG000619.1	AT1G13360	-	37.141	18.28	39.7684	0-vs-150	-0.964624	0.158091	0-vs-300	0.266108	0.695755	150-vs-300	1.21784	0.0186626
CCG000628.1	AT1G13380	-	10.4186	12.0052	3.645	0-vs-150	0.283682	0.849321	0-vs-300	-1.46392	0.0416352	150-vs-300	-1.76436	0.0147825
CCG000629.1	AT1G68490	-	34.9227	49.2692	124.808	0-vs-150	0.487697	0.522381	0-vs-300	1.94025	0.00085631	150-vs-300	1.43776	0.00150076
CCG000630.2	AT3G25920	RPL15 "ribosomal protein L15";	31.8132	93.7653	30.352	0-vs-150	1.45464	0.0149875	0-vs-300	-0.0917408	0.897241	150-vs-300	-1.56308	0.00150076
CCG000636.1	AT1G68440	-	12.4383	31.1725	58.2334	0-vs-150	1.33474	0.0102138	0-vs-300	2.3556	0.00085631	150-vs-300	1.00936	0.0286489
CCG000638.1	AT1G68300	-	49.322	26.1148	86.0875	0-vs-150	-0.98847	0.100582	0-vs-300	0.845674	0.0649555	150-vs-300	1.82753	0.000818975
CCG000639.1	AT1G68320	AtMYB62 "myb domain protein 62"; BW62B NULL; BW62C NULL; MYB62 "myb domain protein 62";	0.215242	0.283581	1.66624	0-vs-150	0.287896	0.908955	0-vs-300	3.00695	0.00085631	150-vs-300	2.70719	0.0102916
CCG000641.1	AT1G68330	-	0.572068	2.77522	1.30486	0-vs-150	2.22843	0.0466248	0-vs-300	1.25728	0.191616	150-vs-300	-0.988991	0.277483
CCG000642.1	AT1G25370	-	0.215062	0.277437	0.01	0-vs-150	0.494129	0.878099	0-vs-300	#NAME?	0.00342876	150-vs-300	#NAME?	0.000818975
CCG000651.1	AT2G01210	ZAR1 "ZYGOTIC ARREST 1";	0.690281	1.85016	0.200983	0-vs-150	1.42636	0.138599	0-vs-300	-1.74271	0.157667	150-vs-300	-3.18627	0.00677558
CCG000658.1	AT1G68190	BBX27 "B-box domain protein 27";	2.47295	24.6995	10.0809	0-vs-150	3.32072	0.00176324	0-vs-300	2.12016	0.00085631	150-vs-300	-1.2168	0.00549535
CCG000688.1	AT1G23000	-	3.77604	18.036	1.72698	0-vs-150	2.20654	0.00176324	0-vs-300	-1.07702	0.0497001	150-vs-300	-3.30061	0.000818975
CCG000689.1	AT4G38620	ATMYB4 "myb domain protein 4"; MYB4 "myb domain protein 4";	14.7843	17.7335	66.3352	0-vs-150	0.208553	0.857757	0-vs-300	2.23925	0.00085631	150-vs-300	2.01477	0.000818975
CCG000690.2	AT1G23030	PUB11 "Plant U-Box Protein 11";	2.71821	4.20144	1.249	0-vs-150	0.532537	0.607072	0-vs-300	-1.07511	0.0465026	150-vs-300	-1.62483	0.00990215
CCG000696.1	AT1G23050	-	184.494	116.498	71.711	0-vs-150	-0.732114	0.386997	0-vs-300	-1.33537	0.00285891	150-vs-300	-0.611989	0.222441
CCG000697.1	AT1G70950	-	3.53605	5.80809	1.78156	0-vs-150	0.595104	0.407833	0-vs-300	-1.00636	0.0610666	150-vs-300	-1.61283	0.00421068
CCG000698.1	AT1G70940	ATPIN3 "ARABIDOPSIS PIN-FORMED 3"; PIN3 "PIN-FORMED 3";	6.6173	11.2243	4.98722	0-vs-150	0.758968	0.233419	0-vs-300	-0.347578	0.561295	150-vs-300	-1.11986	0.0135445
CCG000699.1	AT2G01430	ATHB-17 "ARABIDOPSIS THALIANA HOMEOBOX-LEUCINE ZIPPER PROTEIN 17"; ATHB17 "homeobox-leucine zipper protein 17"; HB17 "homeobox-leucine zipper protein 17";	4.17288	2.05105	1.65699	0-vs-150	-1.04968	0.224149	0-vs-300	-1.23853	0.0234087	150-vs-300	-0.201514	0.853087
CCG000704.2	AT1G73670	ATMPK15 "MAP kinase 15"; MPK15 "MAP kinase 15";	59.6068	23.317	64.008	0-vs-150	-1.38641	0.022301	0-vs-300	0.201851	0.773622	150-vs-300	1.56833	0.000818975
CCG000709.1	AT1G23100	-	9.79937	11.6623	21.7872	0-vs-150	0.240812	0.875512	0-vs-300	1.28174	0.0050173	150-vs-300	1.02528	0.0544248
CCG000714.1	AT2G01505	CLE16 "CLAVATA3/ESR-RELATED 16";	0.020589	2.87812	0.01	0-vs-150	6.88232	0.396359	0-vs-300	#NAME?	1	150-vs-300	#NAME?	0.000818975
CCG000717.1	AT1G14930	-	0.593299	0.01	0.114755	0-vs-150	#NAME?	0.00514881	0-vs-300	-2.25081	0.354519	150-vs-300	inf	1
CCG000719.1	AT1G14930	-	0.261238	1.93236	0.110399	0-vs-150	3.05957	0.106999	0-vs-300	-1.09744	1	150-vs-300	-4.18719	0.0247391
CCG000721.1	AT1G14930	-	150.37	107.639	16.1874	0-vs-150	-0.597136	0.549413	0-vs-300	-3.22278	0.00085631	150-vs-300	-2.62864	0.000818975
CCG000722.1	AT1G70820	-	39.9391	17.2863	67.4858	0-vs-150	-1.25236	0.012259	0-vs-300	0.812775	0.0789638	150-vs-300	2.04307	0.000818975
CCG000723.3	AT1G48590	CAR5 "C2-domain ABA-related 5";	27.1273	20.4051	60.5331	0-vs-150	-0.476125	0.632175	0-vs-300	1.25501	0.00285891	150-vs-300	1.71204	0.00150076
CCG000731.1	AT1G14900	HMGA "high mobility group A";	13.7404	41.3942	14.2446	0-vs-150	1.50777	0.0142535	0-vs-300	0.107973	0.880986	150-vs-300	-1.41831	0.00950643
CCG000732.1	AT1G70730	PGM2 "phosphoglucomutase 2";	82.0251	139.078	152.681	0-vs-150	0.776896	0.222909	0-vs-300	0.996447	0.0234087	150-vs-300	0.203731	0.795476
CCG000734.1	AT1G70710	ATGH9B1 "glycosyl hydrolase 9B1"; CEL1 "CELLULASE 1"; GH9B1 "glycosyl hydrolase 9B1";	1.96765	12.6324	2.43135	0-vs-150	2.86102	0.00176324	0-vs-300	0.457256	0.612945	150-vs-300	-2.42076	0.000818975
CCG000735.1	AT1G14870	AtPCR2 NULL; PCR2 "PLANT CADMIUM RESISTANCE 2";	4.74628	1.06985	0.477454	0-vs-150	-2.22461	0.0130166	0-vs-300	-3.27774	0.0015783	150-vs-300	-1.06231	0.323046
CCG000746.1	AT2G01670	atnudt17 "nudix hydrolase homolog 17"; NUDT17 "nudix hydrolase homolog 17";	41.5813	7.36547	22.7887	0-vs-150	-2.54212	0.00176324	0-vs-300	-0.776355	0.138686	150-vs-300	1.75793	0.000818975
CCG000751.1	AT2G01680	-	26.154	15.5154	13.2692	0-vs-150	-0.792229	0.198523	0-vs-300	-0.879364	0.045056	150-vs-300	-0.101558	0.897127
CCG000759.1	AT1G68050	ADO3 NULL; FKF1 """flavin-binding, kelch repeat, f box 1""";	32.3309	12.9337	33.7536	0-vs-150	-1.36614	0.012259	0-vs-300	0.104923	0.882954	150-vs-300	1.4558	0.000818975
CCG000760.1	AT1G74590	ATGSTU10 "GLUTATHIONE S-TRANSFERASE TAU 10"; GSTU10 "glutathione S-transferase TAU 10";	12.0804	14.4129	6.35814	0-vs-150	0.120116	0.92328	0-vs-300	-0.946739	0.0367162	150-vs-300	-1.0758	0.0347455
CCG000765.1	AT1G14790	AtRDR1 NULL; ATRDRP1 NULL; RDR1 "RNA-dependent RNA polymerase 1";	9.47871	16.2226	17.2785	0-vs-150	0.728129	0.260874	0-vs-300	0.928128	0.023686	150-vs-300	0.180629	0.788489
CCG000769.1	AT1G68020	ATTPS6 NULL; TPS6 "TREHALOSE -6-PHOSPHATASE SYNTHASE S6";	41.0009	19.5987	26.1592	0-vs-150	-1.079	0.0392486	0-vs-300	-0.587224	0.212821	150-vs-300	0.47779	0.350744
CCG000776.1	AT5G37490	-	9.91568	1.79305	9.94003	0-vs-150	-2.54376	0.00866085	0-vs-300	0.041443	0.966305	150-vs-300	2.57758	0.000818975
CCG000782.1	AT1G14720	ATXTH28 NULL; EXGT-A2 "ENDOXYLOGLUCAN TRANSFERASE A2"; XTH28 "xyloglucan endotransglucosylase/hydrolase 28"; XTR2 "xyloglucan endotransglycosylase related 2";	42.6621	99.9433	69.6686	0-vs-150	1.20373	0.030476	0-vs-300	0.81341	0.0695141	150-vs-300	-0.406241	0.51341
CCG000786.1	AT1G14710	-	12.8627	18.9037	25.7092	0-vs-150	0.542293	0.433008	0-vs-300	1.04718	0.00830909	150-vs-300	0.488915	0.353597
CCG000788.1	AT1G14700	ATPAP3 NULL; PAP3 "purple acid phosphatase 3";	17.321	49.4053	45.5558	0-vs-150	1.46926	0.0269127	0-vs-300	1.43199	0.00224308	150-vs-300	-0.0448704	0.956889
CCG000798.1	AT2G01950	BRL2 "BRI1-like 2"; VH1 "VASCULAR HIGHWAY 1";	0.888956	1.62386	0.655253	0-vs-150	0.925616	0.369645	0-vs-300	-0.33269	0.694655	150-vs-300	-1.28145	0.044398
CCG000801.1	AT2G01980	ATNHX7 "ARABIDOPSIS NA+/H+ ANTIPORTER 7"; ATSOS1 "ARABIDOPSIS SALT OVERLY SENSITIVE 1"; SOS1 "SALT OVERLY SENSITIVE 1";	3.84743	4.88217	7.00999	0-vs-150	0.343934	0.727604	0-vs-300	0.952833	0.0479962	150-vs-300	0.592562	0.288255
CCG000802.1	AT2G30070	ATKT1 "potassium transporter 1"; ATKT1P NULL; ATKUP1 NULL; KT1 "potassium transporter 1"; KUP1 "POTASSIUM UPTAKE TRANSPORTER 1";	7.8024	4.75022	9.27764	0-vs-150	-0.742857	0.352457	0-vs-300	0.303245	0.641706	150-vs-300	1.03154	0.0479092
CCG000804.2	AT2G37870	-	53.4681	70.1951	200.099	0-vs-150	0.28283	0.769085	0-vs-300	1.82795	0.00085631	150-vs-300	1.53416	0.000818975
CCG000805.1	AT2G02010	GAD4 "glutamate decarboxylase 4";	0.300903	0.38858	4.21132	0-vs-150	0.287308	0.906529	0-vs-300	3.85355	0.00085631	150-vs-300	3.5529	0.00211179
CCG000812.1	AT1G14590	-	5.88519	9.89908	2.35978	0-vs-150	0.777923	0.275099	0-vs-300	-1.18789	0.0328878	150-vs-300	-1.98282	0.00370527
CCG000814.1	AT2G02070	AtIDD5 "indeterminate(ID)-domain 5"; IDD5 "indeterminate(ID)-domain 5";	6.43111	8.71128	3.52741	0-vs-150	0.306967	0.75339	0-vs-300	-0.898681	0.0659719	150-vs-300	-1.22288	0.0163145
CCG000827.2	AT2G02170	-	0.772298	1.57646	1.88084	0-vs-150	0.935608	0.325059	0-vs-300	1.29365	0.0346036	150-vs-300	0.342529	0.701309
CCG000834.1	AT4G21215	-	1.13103	3.8421	0.627327	0-vs-150	1.81844	0.299117	0-vs-300	-0.674618	0.709663	150-vs-300	-2.50997	0.0260666
CCG000837.1	AT1G68660	-	187.988	94.0031	186.988	0-vs-150	-1.08024	0.0947825	0-vs-300	0.0357757	0.967594	150-vs-300	1.10308	0.0231812
CCG000842.1	AT1G70230	AXY4 "ALTERED XYLOGLUCAN 4"; TBL27 "TRICHOME BIREFRINGENCE-LIKE 27";	2.95858	5.37028	0.708642	0-vs-150	0.893943	0.327259	0-vs-300	-1.99906	0.0050173	150-vs-300	-2.90974	0.000818975
CCG000845.1	AT1G60010	-	7.32537	9.22367	1.89938	0-vs-150	0.229424	0.848995	0-vs-300	-1.97935	0.0015783	150-vs-300	-2.21835	0.000818975
CCG000846.1	AT1G70210	ATCYCD1;1 NULL; CYCD1;1 "CYCLIN D1;1";	13.3191	19.2744	8.36594	0-vs-150	0.563477	0.388911	0-vs-300	-0.551419	0.271811	150-vs-300	-1.13076	0.0109373
CCG000847.1	AT1G70200	-	12.5514	33.4347	11.3864	0-vs-150	1.33739	0.0142535	0-vs-300	-0.1577	0.82368	150-vs-300	-1.51199	0.000818975
CCG000851.2	AT1G70300	KUP6 "K+ uptake permease 6";	7.5756	3.45999	15.8868	0-vs-150	-1.17014	0.0544363	0-vs-300	1.15053	0.00697848	150-vs-300	2.30971	0.000818975
CCG000858.1	AT1G69780	ATHB13 NULL;	0.441534	2.44825	0.145522	0-vs-150	2.21946	0.0742174	0-vs-300	-1.61057	0.354455	150-vs-300	-3.83849	0.0419841
CCG000866.1	AT1G54870	-	10.9164	4.40794	83.8869	0-vs-150	-1.38027	0.186661	0-vs-300	3.02932	0.00085631	150-vs-300	4.39983	0.000818975
CCG000877.1	AT3G05980	-	0.0086287	0.267989	0.01	0-vs-150	4.72463	0.399889	0-vs-300	#NAME?	1	150-vs-300	#NAME?	0.000818975
CCG000882.1	AT5G26340	ATSTP13 "SUGAR TRANSPORT PROTEIN 13"; MSS1 NULL; STP13 "SUGAR TRANSPORT PROTEIN 13";	7.31751	4.9107	17.089	0-vs-150	-0.638538	0.441577	0-vs-300	1.30642	0.00285891	150-vs-300	1.93773	0.000818975
CCG000884.1	AT4G14950	KMS1 "Killing Me Slowly 1";	15.2393	13.3156	28.3465	0-vs-150	-0.224881	0.851476	0-vs-300	1.00472	0.0239686	150-vs-300	1.2176	0.00833162
CCG000887.1	AT2G32150	-	12.1261	6.19819	13.844	0-vs-150	-1.03008	0.153429	0-vs-300	0.27572	0.685007	150-vs-300	1.29888	0.0265983
CCG000888.1	AT5G19530	ACL5 "ACAULIS 5";	0.301089	3.0457	0.00861067	0-vs-150	3.27239	0.0102138	0-vs-300	-5.12977	0.387736	150-vs-300	-8.43872	0.353597
CCG000889.1	AT1G31690	-	8.07602	4.76022	3.87623	0-vs-150	-0.828407	0.247412	0-vs-300	-0.98811	0.0383015	150-vs-300	-0.175609	0.834346
CCG000916.1	AT3G22600	LTPG5 "glycosylphosphatidylinositol-anchored lipid protein transfer 5";	1.98721	1.6657	0.492568	0-vs-150	-0.366202	0.811547	0-vs-300	-1.95825	0.0127826	150-vs-300	-1.5991	0.0774733
CCG000923.1	AT3G22740	HMT3 "homocysteine S-methyltransferase 3";	2.31763	1.12554	0.0951067	0-vs-150	-0.997171	0.50435	0-vs-300	-4.57548	0.0437347	150-vs-300	-3.59544	0.0526928
CCG000924.1	AT3G22750	-	19.9498	35.6467	17.8951	0-vs-150	0.92579	0.0905022	0-vs-300	-0.0346484	0.964056	150-vs-300	-0.97767	0.0283877
CCG000925.1	AT4G14770	ATTCX2 "TESMIN/TSO1-LIKE CXC 2"; TCX2 "TESMIN/TSO1-like CXC 2";	2.67295	11.7006	3.07033	0-vs-150	2.16653	0.00176324	0-vs-300	0.272365	0.720425	150-vs-300	-1.91323	0.000818975
CCG000926.1	AT3G22790	NET1A "Networked 1A";	2.16532	6.56689	1.31316	0-vs-150	1.50944	0.00514881	0-vs-300	-0.704849	0.224267	150-vs-300	-2.23784	0.000818975
CCG000932.1	AT4G14746	-	1.11494	3.071	3.80411	0-vs-150	1.39317	0.16953	0-vs-300	1.82685	0.00449893	150-vs-300	0.417162	0.59589
CCG000939.1	AT4G14710	ATARD2 NULL;	76.2323	57.5297	122.137	0-vs-150	-0.518006	0.479499	0-vs-300	0.661944	0.181444	150-vs-300	1.17026	0.011616
CCG000945.1	AT4G14690	ELIP2 "EARLY LIGHT-INDUCIBLE PROTEIN 2";	1.31089	1.75676	4.10863	0-vs-150	0.489104	0.839319	0-vs-300	1.66375	0.0343386	150-vs-300	1.15575	0.255366
CCG000947.1	AT1G60680	-	4.64908	3.8075	1.97951	0-vs-150	-0.324764	0.79719	0-vs-300	-1.14699	0.0328878	150-vs-300	-0.826251	0.273843
CCG000948.1	AT5G43830	-	28.6504	22.265	7.03085	0-vs-150	-0.207147	0.862621	0-vs-300	-1.85644	0.00085631	150-vs-300	-1.66332	0.00421068
CCG000954.1	AT3G22930	AtCML11 NULL; CML11 "calmodulin-like 11";	8.81394	2.7331	11.9459	0-vs-150	-1.74332	0.0807297	0-vs-300	0.518393	0.425391	150-vs-300	2.25402	0.000818975
CCG000956.2	AT3G55760	-	9.80219	48.7743	79.1853	0-vs-150	2.29555	0.00176324	0-vs-300	3.08811	0.00085631	150-vs-300	0.779278	0.205992
CCG000959.1	AT3G22970	-	15.0395	30.2568	5.2225	0-vs-150	1.07724	0.0617191	0-vs-300	-1.41106	0.00285891	150-vs-300	-2.50681	0.000818975
CCG000983.1	AT3G09280	-	0.01	0.068976	0.546444	0-vs-150	inf	1	0-vs-300	inf	0.0131744	150-vs-300	3.12333	0.384008
CCG000984.1	AT4G03210	XTH9 "xyloglucan endotransglucosylase/hydrolase 9";	13.1489	28.6464	4.61277	0-vs-150	1.1128	0.0791156	0-vs-300	-1.47301	0.00224308	150-vs-300	-2.60677	0.000818975
CCG000986.1	AT2G30210	LAC3 "laccase 3";	0.182148	1.42857	1.22393	0-vs-150	2.92034	0.00699091	0-vs-300	2.86704	0.0015783	150-vs-300	-0.0784004	0.948346
CCG000989.1	AT2G31540	-	17.2645	3.43328	0.0570594	0-vs-150	-2.40644	0.00176324	0-vs-300	-8.21466	0.0748634	150-vs-300	-5.81371	0.0698269
CCG000990.1	AT2G30230	-	8.01252	5.66742	13.2505	0-vs-150	-0.586564	0.602087	0-vs-300	0.786384	0.195571	150-vs-300	1.37089	0.0275805
CCG000993.1	AT2G38470	ATWRKY33 "WRKY DNA-BINDING PROTEIN 33"; WRKY33 "WRKY DNA-binding protein 33";	173.424	41.9322	99.6996	0-vs-150	-2.18001	0.00176324	0-vs-300	-0.836327	0.110771	150-vs-300	1.33351	0.00717659
CCG000997.1	AT3G10985	ATWI-12 "ARABIDOPSIS THALIANA WOUND-INDUCED PROTEIN 12"; SAG20 "senescence associated gene 20"; WI12 "WOUND-INDUCED PROTEIN 12";	0.179336	0.226338	3.5201	0-vs-150	0.179938	1	0-vs-300	4.34915	0.00787475	150-vs-300	4.15779	0.0335534
CCG001001.1	AT3G56220	-	1.61631	9.1843	3.50064	0-vs-150	2.60175	0.0318384	0-vs-300	1.26394	0.225215	150-vs-300	-1.36078	0.14393
CCG001007.1	AT2G40610	ATEXP8 NULL; ATEXPA8 "expansin A8"; "ATHEXP ALPHA 1.11" NULL; EXP8 NULL; EXPA8 "expansin A8";	81.7276	180.439	8.87865	0-vs-150	1.19844	0.0322683	0-vs-300	-3.02964	0.00085631	150-vs-300	-4.23812	0.000818975
CCG001015.1	AT2G30360	CIPK11 "CBL-INTERACTING PROTEIN KINASE 11"; PKS5 "PROTEIN KINASE SOS2-LIKE 5"; SIP4 "SOS3-interacting protein 4"; SNRK3.22 "SNF1-RELATED PROTEIN KINASE 3.22";	14.9563	13.0665	35.7047	0-vs-150	-0.214648	0.857924	0-vs-300	1.35372	0.00085631	150-vs-300	1.55374	0.000818975
CCG001021.1	AT5G05340	PRX52 "peroxidase 52";	136.565	53.8405	27.0992	0-vs-150	-1.45247	0.030476	0-vs-300	-2.28821	0.00085631	150-vs-300	-0.849904	0.19516
CCG001027.1	AT4G39950	CYP79B2 """cytochrome P450, family 79, subfamily B, polypeptide 2""";	3.55206	2.75063	9.9911	0-vs-150	-0.401521	0.789534	0-vs-300	1.57042	0.0015783	150-vs-300	1.97302	0.00319449
CCG001030.1	AT2G30490	ATC4H "CINNAMATE 4-HYDROXYLASE"; C4H cinnamate-4-hydroxylase; CYP73A5 NULL; REF3 "REDUCED EPRDERMAL FLUORESCENCE 3";	52.2485	27.6081	93.1297	0-vs-150	-0.986275	0.157699	0-vs-300	0.838412	0.139055	150-vs-300	1.81721	0.00833162
CCG001040.1	AT5G15650	ATRGP2 "REVERSIBLY GLYCOSYLATED POLYPEPTIDE 2"; RGP2 "reversibly glycosylated polypeptide 2";	33.238	57.2837	58.415	0-vs-150	0.824576	0.199063	0-vs-300	0.902305	0.0430658	150-vs-300	0.0657724	0.935732
CCG001048.1	AT5G38900	-	164.368	99.6415	192.998	0-vs-150	-0.756211	0.294383	0-vs-300	0.314961	0.617991	150-vs-300	1.05992	0.032101
CCG001054.1	AT3G45080	-	1.62316	1.9197	4.65395	0-vs-150	0.156946	0.945128	0-vs-300	1.50912	0.0278538	150-vs-300	1.33528	0.0711523
CCG001055.1	AT5G15780	-	2.91405	18.1582	7.11546	0-vs-150	2.45363	0.00176324	0-vs-300	1.26311	0.0411814	150-vs-300	-1.20263	0.0326279
CCG001065.3	AT3G47520	MDH "malate dehydrogenase"; pNAD-MDH "plastidic NAD-dependent malate dehydrogenase";	11.8067	15.5977	26.573	0-vs-150	0.401462	0.600047	0-vs-300	1.2498	0.00085631	150-vs-300	0.833988	0.0683468
CCG001070.1	AT3G30380	-	0.33013	0.917731	8.90827	0-vs-150	1.44769	0.471087	0-vs-300	4.82972	0.00085631	150-vs-300	3.37075	0.000818975
CCG001076.2	AT5G17680	-	0.417024	0.710439	1.5698	0-vs-150	0.76564	0.680914	0-vs-300	1.96974	0.0178395	150-vs-300	1.18656	0.16808
CCG001079.1	AT5G17680	-	2.31079	0.942181	0.283991	0-vs-150	-1.39045	0.22013	0-vs-300	-2.96778	0.00342876	150-vs-300	-1.61059	0.29618
CCG001093.1	AT3G02360	PGD2 "6-phosphogluconate dehydrogenase 2";	62.5949	42.2549	101.996	0-vs-150	-0.559643	0.410174	0-vs-300	0.813817	0.0656522	150-vs-300	1.36059	0.00319449
CCG001095.1	AT4G31730	GDU1 "glutamine dumper 1";	1.13469	0.01	0.563312	0-vs-150	#NAME?	0.0358907	0-vs-300	-0.991901	0.756285	150-vs-300	inf	0.112363
CCG001102.1	AT5G16000	AtNIK1 NULL; NIK1 "NSP-interacting kinase 1";	1.49691	4.78203	1.54149	0-vs-150	1.66598	0.0388613	0-vs-300	0.0975974	0.926098	150-vs-300	-1.58814	0.0138537
CCG001107.3	AT5G38760	-	583.474	30.7099	1366.93	0-vs-150	-4.27627	0.00176324	0-vs-300	1.2686	0.0421575	150-vs-300	5.53567	0.000818975
CCG001109.1	AT5G38720	-	20.9131	8.05151	29.577	0-vs-150	-1.55482	0.0102138	0-vs-300	0.445279	0.45687	150-vs-300	1.99069	0.000818975
CCG001110.1	AT3G02470	SAMDC "S-adenosylmethionine decarboxylase";	184.487	96.1645	332.986	0-vs-150	-0.91474	0.112428	0-vs-300	0.968229	0.0639413	150-vs-300	1.86922	0.00211179
CCG001114.1	AT5G38530	TSBtype2 "tryptophan synthase beta type 2";	12.8887	7.69939	6.61917	0-vs-150	-0.764801	0.248137	0-vs-300	-0.918497	0.0416352	150-vs-300	-0.166711	0.810765
CCG001121.1	AT5G38560	AtPERK8 "proline-rich extensin-like receptor kinase 8"; PERK8 "proline-rich extensin-like receptor kinase 8";	1.69451	2.16541	0.584633	0-vs-150	0.322953	0.825137	0-vs-300	-1.47098	0.0320524	150-vs-300	-1.81802	0.0122459
CCG001123.1	AT5G14700	-	1.63337	2.38426	4.68274	0-vs-150	0.538613	0.801282	0-vs-300	1.6299	0.0242399	150-vs-300	1.08644	0.317003
CCG001132.1	AT5G38630	ACYB-1 "cytochrome B561-1"; CYB-1 "cytochrome B561-1";	1.61595	1.89688	0.26531	0-vs-150	0.1843	0.931256	0-vs-300	-2.5498	0.0460934	150-vs-300	-2.74521	0.0203006
CCG001137.1	AT2G37630	AS1 "ASYMMETRIC LEAVES 1"; ATMYB91 "MYB DOMAIN PROTEIN 91"; ATPHAN "ARABIDOPSIS PHANTASTICA-LIKE 1"; MYB91 "MYB DOMAIN PROTEIN 91";	21.8643	28.8175	5.30023	0-vs-150	0.308035	0.755366	0-vs-300	-2.02386	0.00085631	150-vs-300	-2.3525	0.000818975
CCG001138.1	AT3G25780	AOC3 "allene oxide cyclase 3";	0.0215504	0.999253	0.01	0-vs-150	5.35652	0.543703	0-vs-300	#NAME?	1	150-vs-300	#NAME?	0.000818975
CCG001139.1	AT5G16030	-	17.5642	28.9694	9.6766	0-vs-150	0.655062	0.302669	0-vs-300	-0.848679	0.0601469	150-vs-300	-1.52128	0.000818975
CCG001140.1	AT5G38660	APE1 "ACCLIMATION OF PHOTOSYNTHESIS TO ENVIRONMENT";	8.9168	23.9393	13.2053	0-vs-150	1.42988	0.00699091	0-vs-300	0.654311	0.191616	150-vs-300	-0.79229	0.1012
CCG001141.1	AT4G05160	-	3.73659	8.71639	3.99109	0-vs-150	1.18178	0.0772682	0-vs-300	0.161222	0.841408	150-vs-300	-1.03713	0.0492981
CCG001142.1	AT5G38510	-	56.1999	70.5337	23.61	0-vs-150	0.332141	0.712148	0-vs-300	-1.2014	0.00342876	150-vs-300	-1.55078	0.000818975
CCG001143.1	AT1G04560	-	7.83172	13.9277	3.2607	0-vs-150	0.886056	0.451907	0-vs-300	-1.24805	0.116341	150-vs-300	-2.15268	0.0141629
CCG001150.1	AT1G13340	ISTL6 "IST1-LIKE 6";	9.0469	1.46466	3.70563	0-vs-150	-2.72634	0.0199992	0-vs-300	-1.33962	0.0409828	150-vs-300	1.37066	0.113877
CCG001152.2	AT5G38460	-	0.01	0.197304	0.799413	0-vs-150	inf	1	0-vs-300	inf	0.00873861	150-vs-300	1.90599	0.451484
CCG001153.1	AT5G38450	CYP735A1 "cytochrome P450, family 735, subfamily A, polypeptide 1";	0.594223	0.63712	3.8413	0-vs-150	0.0468373	0.988129	0-vs-300	2.71128	0.00224308	150-vs-300	2.65612	0.000818975
CCG001155.1	AT3G02550	LBD41 "LOB domain-containing protein 41";	2.22337	0.281955	0.0793173	0-vs-150	-2.82638	0.107272	0-vs-300	-4.7901	0.00285891	150-vs-300	-1.98625	0.112049
CCG001172.1	AT2G27770	-	4.14367	3.75661	1.5827	0-vs-150	-0.288845	0.808747	0-vs-300	-1.40535	0.00873861	150-vs-300	-1.12844	0.0929759
CCG001173.1	AT1G67030	ZFP6 "zinc finger protein 6";	10.0799	9.89251	3.04002	0-vs-150	-0.101639	0.949195	0-vs-300	-1.69516	0.0015783	150-vs-300	-1.5995	0.0132206
CCG001186.1	AT5G38210	LRK10L3 "Leaf rust 10 disease-resistance locus receptor- like protein kinase-like 3";	6.36743	3.03931	6.3184	0-vs-150	-1.14586	0.0838452	0-vs-300	0.0459106	0.95636	150-vs-300	1.17687	0.0255138
CCG001190.1	AT1G66840	PMI2 "plastid movement impaired 2"; WEB2 "WEAK CHLOROPLAST MOVEMENT UNDER BLUE LIGHT 2";	8.91832	22.0218	13.412	0-vs-150	1.22209	0.0130166	0-vs-300	0.577037	0.243858	150-vs-300	-0.659835	0.153939
CCG001197.1	AT4G10330	-	5.55619	7.49829	1.77261	0-vs-150	0.387665	0.761301	0-vs-300	-1.59065	0.0157786	150-vs-300	-1.99152	0.00549535
CCG001198.1	AT2G47485	-	2.18084	0.962757	0.453565	0-vs-150	-1.30212	0.341934	0-vs-300	-2.28889	0.0221637	150-vs-300	-1.00066	0.430533
CCG001199.1	AT1G66810	AtC3H14 NULL;	1.85659	1.37367	0.426291	0-vs-150	-0.485534	0.697628	0-vs-300	-2.11218	0.022804	150-vs-300	-1.63579	0.0495055
CCG001204.1	AT1G64820	-	0.992852	0.517027	2.52505	0-vs-150	-0.884273	0.697628	0-vs-300	1.4279	0.106456	150-vs-300	2.29822	0.0211635
CCG001205.1	AT2G04080	-	0.145541	0.320485	1.70159	0-vs-150	1.08253	1	0-vs-300	3.6939	0.0358959	150-vs-300	2.60028	0.0144774
CCG001216.1	AT1G71090	PILS2 "PIN-LIKES 2";	18.5615	13.7008	28.7422	0-vs-150	-0.439407	0.602253	0-vs-300	0.803338	0.0815779	150-vs-300	1.22945	0.00464448
CCG001224.3	AT1G66520	pde194 "pigment defective 194";	3.0852	8.32443	2.9161	0-vs-150	1.5	0.0662194	0-vs-300	0.0338594	0.978606	150-vs-300	-1.48307	0.0174711
CCG001233.1	AT3G26040	-	4.24745	4.8481	23.8723	0-vs-150	0.119752	0.943651	0-vs-300	2.54882	0.00085631	150-vs-300	2.41456	0.000818975
CCG001242.1	AT5G16710	DHAR3 "dehydroascorbate reductase 1";	10.7614	38.9443	12.4937	0-vs-150	1.87659	0.00514881	0-vs-300	0.361611	0.602665	150-vs-300	-1.53371	0.000818975
CCG001243.1	AT2G01570	RGA "REPRESSOR OF GA"; RGA1 "REPRESSOR OF GA1-3 1";	11.9855	24.1396	17.4215	0-vs-150	1.13949	0.0353919	0-vs-300	0.670159	0.145601	150-vs-300	-0.487483	0.387581
CCG001245.1	AT5G39790	PTST "Protein targeting to starch";	15.0996	32.5141	12.4244	0-vs-150	1.05883	0.0674338	0-vs-300	-0.275667	0.686197	150-vs-300	-1.34827	0.00319449
CCG001253.1	AT1G66400	CML23 "calmodulin like 23";	43.12	25.2632	71.2472	0-vs-150	-0.717058	0.363388	0-vs-300	0.930326	0.0467645	150-vs-300	1.63415	0.00265604
CCG001270.1	AT2G27230	LHW "LONESOME HIGHWAY";	6.95895	9.63852	13.4121	0-vs-150	0.399821	0.62952	0-vs-300	1.00573	0.0225093	150-vs-300	0.587197	0.224632
CCG001283.1	AT4G31590	ATCSLC05 "CELLULOSE-SYNTHASE LIKE C5"; ATCSLC5 "Cellulose-synthase-like C5"; CSLC05 "CELLULOSE-SYNTHASE LIKE C5"; CSLC5 "Cellulose-synthase-like C5";	8.35459	18.084	0.796184	0-vs-150	1.18428	0.0554987	0-vs-300	-3.29323	0.00085631	150-vs-300	-4.49124	0.000818975
CCG001284.1	AT2G24610	ATCNGC14 "cyclic nucleotide-gated channel 14"; CNGC14 "cyclic nucleotide-gated channel 14";	9.62852	7.52523	3.16884	0-vs-150	-0.406471	0.65181	0-vs-300	-1.56219	0.0050173	150-vs-300	-1.17351	0.0291509
CCG001285.2	AT2G24590	At-RSZ22a "RS-containing zinc finger protein 22a"; RSZ22a "RS-containing zinc finger protein 22a";	9.71776	4.02601	3.14159	0-vs-150	-1.34047	0.209284	0-vs-300	-1.59989	0.0439554	150-vs-300	-0.272561	0.838185
CCG001288.1	AT2G24580	-	10.0946	5.05928	4.00948	0-vs-150	-1.01596	0.15438	0-vs-300	-1.22636	0.0143502	150-vs-300	-0.224585	0.789202
CCG001291.3	AT3G14470	-	0.359709	1.80371	1.18556	0-vs-150	2.33746	0.0322683	0-vs-300	1.80673	0.0507179	150-vs-300	-0.556613	0.59461
CCG001294.1	AT5G24890	-	228.485	90.6822	98.983	0-vs-150	-1.40264	0.0258651	0-vs-300	-1.16941	0.00961937	150-vs-300	0.221842	0.756652
CCG001300.1	AT5G10695	-	40.1344	21.4819	41.3173	0-vs-150	-0.952321	0.201607	0-vs-300	0.0785009	0.926584	150-vs-300	1.02138	0.0452642
CCG001316.1	AT5G24870	-	6.59025	7.01549	12.9123	0-vs-150	0.053624	0.968911	0-vs-300	1.06528	0.0124218	150-vs-300	0.99613	0.0323605
CCG001318.1	AT1G22640	ATMYB3 "ARABIDOPSIS THALIANA MYB DOMAIN PROTEIN 3"; MYB3 "myb domain protein 3";	0.706942	14.6636	0.0393117	0-vs-150	4.37034	0.00176324	0-vs-300	-4.10363	0.0938883	150-vs-300	-8.499	0.0659517
CCG001321.1	AT4G31360	-	0.562187	0.01	0.281759	0-vs-150	#NAME?	0.00176324	0-vs-300	-0.949857	0.569765	150-vs-300	inf	0.00150076
CCG001322.1	AT3G14470	-	1.38139	6.89398	3.4503	0-vs-150	2.36141	0.00420688	0-vs-300	1.44672	0.042411	150-vs-300	-0.937577	0.089855
CCG001334.2	AT3G14470	-	3.64091	17.769	15.3595	0-vs-150	2.31367	0.00176324	0-vs-300	2.16931	0.00085631	150-vs-300	-0.168713	0.879225
CCG001335.1	AT1G58390	-	0.370823	0.01	0.346333	0-vs-150	#NAME?	0.0262826	0-vs-300	-0.18255	0.950413	150-vs-300	inf	0.0289087
CCG001345.1	AT2G38060	PHT4;2 "phosphate transporter 4;2";	5.1188	6.1952	17.9343	0-vs-150	0.228966	0.868759	0-vs-300	1.89433	0.00085631	150-vs-300	1.66118	0.00464448
CCG001347.1	AT5G23060	CaS "calcium sensing receptor";	137.951	188.671	79.6572	0-vs-150	0.378168	0.707437	0-vs-300	-0.799053	0.0942105	150-vs-300	-1.19224	0.0171731
CCG001348.1	AT1G04870	ATPRMT10 NULL; PRMT10 "protein arginine methyltransferase 10";	13.9216	10.2505	5.23818	0-vs-150	-0.482984	0.535519	0-vs-300	-1.37625	0.00224308	150-vs-300	-0.906808	0.0882844
CCG001350.1	AT1G78380	ATGSTU19 "A. THALIANA GLUTATHIONE S-TRANSFERASE TAU 19"; GST8 "GLUTATHIONE TRANSFERASE 8"; GSTU19 "glutathione S-transferase TAU 19";	12.4908	9.14073	21.3485	0-vs-150	-0.533927	0.662504	0-vs-300	0.805153	0.179876	150-vs-300	1.32579	0.0454956
CCG001362.1	AT3G10230	AtLCY NULL; LYC "lycopene cyclase";	16.6846	40.098	10.9749	0-vs-150	1.28974	0.0181473	0-vs-300	-0.453665	0.407315	150-vs-300	-1.76272	0.000818975
CCG001366.1	AT5G04040	SDP1 SUGAR-DEPENDENT1;	2.67872	5.83159	2.43745	0-vs-150	1.16381	0.0725809	0-vs-300	-0.0652459	0.951557	150-vs-300	-1.2465	0.0440253
CCG001370.1	AT2G41430	CID1 "CTC-Interacting Domain 1"; ERD15 "EARLY RESPONSIVE TO DEHYDRATION 15"; LSR1 "LIGHT STRESS-REGULATED 1";	130.701	56.4761	44.2211	0-vs-150	-1.22473	0.0262826	0-vs-300	-1.50739	0.00085631	150-vs-300	-0.297125	0.640164
CCG001374.1	AT3G10150	ATPAP16 NULL; PAP16 "purple acid phosphatase 16";	2.59488	5.71833	2.60432	0-vs-150	1.09637	0.162539	0-vs-300	0.0514289	0.960568	150-vs-300	-1.05963	0.0485312
CCG001377.1	AT4G35270	NLP2 "NIN-like protein 2";	0.082437	0.116732	1.49495	0-vs-150	0.408432	1	0-vs-300	4.23589	0.0050173	150-vs-300	3.81468	0.000818975
CCG001379.1	AT2G41540	GPDHC1 NULL;	1.74397	3.78295	0.363378	0-vs-150	1.16653	0.206365	0-vs-300	-2.16344	0.0209105	150-vs-300	-3.34784	0.000818975
CCG001387.4	AT5G22355	-	1.96104	0.37901	0.29917	0-vs-150	-2.41728	0.052187	0-vs-300	-2.65265	0.00085631	150-vs-300	-0.247987	0.866086
CCG001394.1	AT3G12120	AtFAD2 NULL; FAD2 "fatty acid desaturase 2";	109.885	67.6637	5.19764	0-vs-150	-0.621534	0.437178	0-vs-300	-4.31776	0.00085631	150-vs-300	-3.71315	0.000818975
CCG001395.1	AT5G06760	AtLEA4-5 "Late Embryogenesis Abundant 4-5"; LEA4-5 "Late Embryogenesis Abundant 4-5";	0.240972	0.755571	25.933	0-vs-150	1.616	0.3926	0-vs-300	6.88901	0.00085631	150-vs-300	5.25871	0.000818975
CCG001411.1	AT3G57880	-	1.06486	9.47367	0.939202	0-vs-150	3.16252	0.00176324	0-vs-300	-0.105497	0.920615	150-vs-300	-3.29018	0.000818975
CCG001417.1	AT2G42260	PYM POLYCHOME; UVI4 "UV-B-INSENSITIVE 4";	0.17338	1.12057	0.19982	0-vs-150	2.77824	0.158091	0-vs-300	0.321243	1	150-vs-300	-2.48226	0.00421068
CCG001419.3	AT3G57830	-	0.76754	3.04872	0.394265	0-vs-150	2.05045	0.0206055	0-vs-300	-0.864257	0.34937	150-vs-300	-2.93868	0.000818975
CCG001420.1	AT3G57810	-	12.4628	16.2396	7.17321	0-vs-150	0.320797	0.706912	0-vs-300	-0.755442	0.126537	150-vs-300	-1.08612	0.0200252
CCG001425.1	AT2G42320	-	6.57738	15.404	2.6333	0-vs-150	1.26876	0.0108718	0-vs-300	-1.20574	0.0100207	150-vs-300	-2.49126	0.000818975
CCG001427.1	AT5G06940	-	0.321377	9.31724	0.28166	0-vs-150	4.95873	0.00176324	0-vs-300	-0.0444638	1	150-vs-300	-5.02344	0.000818975
CCG001432.1	AT4G15550	IAGLU "indole-3-acetate beta-D-glucosyltransferase";	2.36506	0.609805	13.0351	0-vs-150	-2.04203	0.075468	0-vs-300	2.51769	0.00085631	150-vs-300	4.5462	0.000818975
CCG001440.2	AT3G57550	AGK2 "guanylate kinase"; GK-2 "GUANYLATE KINAS 2";	12.1198	7.57563	5.37359	0-vs-150	-0.747586	0.26915	0-vs-300	-1.11977	0.0120118	150-vs-300	-0.388274	0.522895
CCG001441.1	AT2G41870	AtREM4.2 NULL; REM4.2 "remorin group 4 2";	51.7484	97.483	225.149	0-vs-150	0.880647	0.201165	0-vs-300	2.1867	0.00085631	150-vs-300	1.29072	0.00464448
CCG001445.1	AT2G41850	ADPG2 "ARABIDOPSIS DEHISCENCE ZONE POLYGALACTURONASE 2"; PGAZAT "polygalacturonase abscission zone A. thaliana";	2.3436	1.29466	3.95354	0-vs-150	-0.903645	0.455352	0-vs-300	0.822371	0.304386	150-vs-300	1.69749	0.0236803
CCG001446.2	AT5G05170	ATCESA3 NULL; ATH-B NULL; CESA3 "CELLULOSE SYNTHASE 3"; CEV1 "CONSTITUTIVE EXPRESSION OF VSP 1"; ELI1 "ECTOPIC LIGNIFICATION 1"; IXR1 "ISOXABEN RESISTANT 1"; MRE1 "multiple response expansion 1";	1.74218	4.52051	0.936892	0-vs-150	1.51866	0.0484314	0-vs-300	-0.750295	0.281214	150-vs-300	-2.28996	0.000818975
CCG001450.1	AT2G34690	ACD11 "ACCELERATED CELL DEATH 11";	64.7168	22.3093	78.4467	0-vs-150	-1.57605	0.00514881	0-vs-300	0.406851	0.444338	150-vs-300	1.9708	0.000818975
CCG001453.3	AT5G13630	ABAR "ABA-BINDING PROTEIN"; CCH "CONDITIONAL CHLORINA"; CCH1 NULL; CHLH "H SUBUNIT OF MG-CHELATASE"; GUN5 "GENOMES UNCOUPLED 5";	17.0254	33.31	11.1961	0-vs-150	0.9964	0.115999	0-vs-300	-0.52848	0.297774	150-vs-300	-1.54119	0.00150076
CCG001463.2	AT3G44200	ATNEK6 "NIMA-RELATED KINASE6"; IBO1 NULL; NEK6 """NIMA (never in mitosis, gene A)-related 6""";	1.61325	3.55537	0.600387	0-vs-150	1.10689	0.204949	0-vs-300	-1.39389	0.0463442	150-vs-300	-2.52124	0.000818975
CCG001479.1	AT4G09040	-	6.10745	13.5512	4.57043	0-vs-150	1.0401	0.204729	0-vs-300	-0.420186	0.587804	150-vs-300	-1.47481	0.0236803
CCG001481.1	AT4G26080	ABI1 "ABA INSENSITIVE 1"; AtABI1 NULL;	3.78837	7.91137	13.83	0-vs-150	1.03433	0.262071	0-vs-300	1.94792	0.0015783	150-vs-300	0.902051	0.125166
CCG001484.1	AT1G32990	PRPL11 "plastid ribosomal protein l11";	26.641	71.2208	19.811	0-vs-150	1.38931	0.00699091	0-vs-300	-0.388699	0.476944	150-vs-300	-1.78924	0.000818975
CCG001486.1	AT1G27730	STZ "salt tolerance zinc finger"; ZAT10 NULL;	11.932	3.00521	7.79653	0-vs-150	-2.00753	0.00614407	0-vs-300	-0.539689	0.354606	150-vs-300	1.45359	0.00421068
CCG001487.1	AT3G19590	BUB3.1 "BUB (BUDDING UNINHIBITED BY BENZYMIDAZOL) 3.1";	0.471451	2.86109	1.77704	0-vs-150	2.56946	0.00614407	0-vs-300	1.96002	0.0188817	150-vs-300	-0.626817	0.508591
CCG001496.1	AT3G07880	SCN1 SUPERCENTIPEDE1;	19.732	61.0567	2.91089	0-vs-150	1.61261	0.00514881	0-vs-300	-2.74606	0.00085631	150-vs-300	-4.37193	0.000818975
CCG001506.1	AT3G28040	-	1.75418	4.00015	0.10573	0-vs-150	1.37499	0.122099	0-vs-300	-3.89898	0.00224308	150-vs-300	-5.29408	0.0144774
CCG001509.1	AT5G16740	-	2.39429	0.972106	9.09446	0-vs-150	-1.19257	0.371466	0-vs-300	2.05507	0.00342876	150-vs-300	3.2146	0.000818975
CCG001510.1	AT1G05835	-	1.20145	48.2258	0.0964273	0-vs-150	5.4952	0.00176324	0-vs-300	-3.51997	0.143123	150-vs-300	-9.04137	0.0910733
CCG001519.1	AT4G08910	-	0.123424	4.21802	0.042112	0-vs-150	5.11505	0.0308726	0-vs-300	-1.50167	1	150-vs-300	-6.63991	0.399362
CCG001525.1	AT3G59300	-	19.1011	27.8447	47.2213	0-vs-150	0.485833	0.535893	0-vs-300	1.36078	0.00085631	150-vs-300	0.860236	0.0513224
CCG001546.2	AT4G28940	-	43.3506	19.5361	65.5201	0-vs-150	-1.19042	0.100582	0-vs-300	0.645313	0.150029	150-vs-300	1.82726	0.000818975
CCG001550.1	AT2G36870	AtXTH32 NULL; XTH32 "xyloglucan endotransglucosylase/hydrolase 32";	0.558974	11.1992	0.510695	0-vs-150	4.41617	0.00176324	0-vs-300	-0.0812151	0.97217	150-vs-300	-4.53519	0.0160461
CCG001551.1	AT2G28110	FRA8 "FRAGILE FIBER 8"; IRX7 "IRREGULAR XYLEM 7";	15.2386	20.7958	6.02757	0-vs-150	0.451299	0.574357	0-vs-300	-1.26722	0.00396316	150-vs-300	-1.73515	0.000818975
CCG001552.1	AT2G28120	OTU1 "ovarian tumor domain (OTU)-containing DUB (deubiquitilating enzyme) 1";	0.0509022	1.20022	0.01	0-vs-150	4.68623	0.119479	0-vs-300	#NAME?	1	150-vs-300	#NAME?	0.000818975
CCG001554.1	AT3G44960	-	0.317413	1.81441	0.955398	0-vs-150	2.33203	0.0725809	0-vs-300	1.58029	0.0477648	150-vs-300	-0.769774	0.394348
CCG001555.1	AT5G22930	-	3.15783	5.22105	8.42069	0-vs-150	0.570068	0.543423	0-vs-300	1.39439	0.00224308	150-vs-300	0.81142	0.124225
CCG001557.1	AT1G19530	-	2.00174	0.0315928	0.01	0-vs-150	-6.13112	0.572175	0-vs-300	#NAME?	0.00085631	150-vs-300	#NAME?	1
CCG001559.1	AT5G22920	AtRZPF34 NULL; CHYR1 "CHY zinc-finger and RING protein 1"; RZPF34 "RING zinc-finger protein 34";	133.867	60.89	42.2667	0-vs-150	-1.18941	0.0290046	0-vs-300	-1.62568	0.00085631	150-vs-300	-0.448189	0.441728
CCG001565.4	AT1G15000	scpl50 "serine carboxypeptidase-like 50";	7.79564	5.70553	3.32071	0-vs-150	-0.500282	0.58933	0-vs-300	-1.21044	0.0486984	150-vs-300	-0.728163	0.318544
CCG001569.1	AT2G44480	BGLU17 "beta glucosidase 17";	1.97768	9.53374	0.105207	0-vs-150	2.28856	0.00614407	0-vs-300	-4.10736	0.0295194	150-vs-300	-6.4149	0.0122459
CCG001578.1	AT2G38820	-	22.5364	10.2246	63.507	0-vs-150	-1.23507	0.0433962	0-vs-300	1.54341	0.00085631	150-vs-300	2.76887	0.000818975
CCG001588.1	AT5G60900	RLK1 "receptor-like protein kinase 1";	1.19145	0.2392	0.0985009	0-vs-150	-2.36111	0.0345864	0-vs-300	-3.56472	0.00449893	150-vs-300	-1.22113	1
CCG001589.1	AT5G60900	RLK1 "receptor-like protein kinase 1";	2.642	0.609315	0.239891	0-vs-150	-2.15373	0.0665318	0-vs-300	-3.43047	0.00085631	150-vs-300	-1.29219	0.259799
CCG001593.1	AT1G54460	-	6.19822	8.5467	3.37619	0-vs-150	0.457108	0.611173	0-vs-300	-0.800304	0.1087	150-vs-300	-1.27547	0.0157411
CCG001607.1	AT3G04730	IAA16 "indoleacetic acid-induced protein 16";	29.0266	56.1759	15.9845	0-vs-150	0.884582	0.102058	0-vs-300	-0.866939	0.0411814	150-vs-300	-1.76393	0.000818975
CCG001608.1	AT5G43700	ATAUX2-11 "AUXIN INDUCIBLE 2-11"; IAA4 "indole-3-acetic acid inducible 4";	4.26384	9.22707	0.696693	0-vs-150	0.978356	0.228766	0-vs-300	-2.67427	0.00285891	150-vs-300	-3.675	0.00370527
CCG001612.1	AT4G12540	-	0.107501	0.724426	0.129541	0-vs-150	2.89482	0.192941	0-vs-300	0.414299	1	150-vs-300	-2.51119	0.0466816
CCG001613.2	AT5G28770	AtbZIP63 "Arabidopsis thaliana basic leucine zipper 63"; BZO2H3 NULL;	68.6351	13.7724	7.53922	0-vs-150	-2.46652	0.00176324	0-vs-300	-3.22356	0.00085631	150-vs-300	-0.768555	0.141365
CCG001620.1	AT4G29250	-	0.107437	0.636487	0.00566377	0-vs-150	2.73823	0.0456089	0-vs-300	-4.10589	1	150-vs-300	-6.85687	0.366446
CCG001622.1	AT3G04790	EMB3119 "EMBRYO DEFECTIVE 3119";	39.8316	98.9349	40.8208	0-vs-150	1.26412	0.0353919	0-vs-300	0.0381131	0.965045	150-vs-300	-1.23737	0.0138537
CCG001624.1	AT1G17530	ATTIM23-1 "translocase of inner mitochondrial membrane 23"; TIM23-1 "translocase of inner mitochondrial membrane 23";	26.6167	18.6503	38.2853	0-vs-150	-0.486546	0.53425	0-vs-300	0.669463	0.149483	150-vs-300	1.14339	0.0102916
CCG001625.1	AT5G28300	AtGT2L NULL; GT2L "GT-2Like protein";	6.85246	20.5974	13.5566	0-vs-150	1.38341	0.00514881	0-vs-300	0.950973	0.0269974	150-vs-300	-0.444567	0.442623
CCG001631.2	AT4G14770	ATTCX2 "TESMIN/TSO1-LIKE CXC 2"; TCX2 "TESMIN/TSO1-like CXC 2";	0.562869	2.30929	0.7362	0-vs-150	1.98145	0.030476	0-vs-300	0.432168	0.65991	150-vs-300	-1.57503	0.0168831
CCG001639.1	AT1G54520	-	86.8231	67.0643	42.8984	0-vs-150	-0.306795	0.716288	0-vs-300	-0.908448	0.0258219	150-vs-300	-0.618418	0.194509
CCG001644.1	AT1G54500	-	25.713	49.3308	21.2949	0-vs-150	0.802018	0.194197	0-vs-300	-0.32522	0.577978	150-vs-300	-1.13914	0.00990215
CCG001651.2	AT3G04940	ATCYSD1 "CYSTEINE SYNTHASE D1"; CYSD1 "cysteine synthase D1";	31.0627	24.3579	14.9625	0-vs-150	-0.390935	0.652794	0-vs-300	-0.968942	0.0234087	150-vs-300	-0.591454	0.292018
CCG001652.1	AT3G04940	ATCYSD1 "CYSTEINE SYNTHASE D1"; CYSD1 "cysteine synthase D1";	17.675	11.8975	6.60829	0-vs-150	-0.573411	0.42823	0-vs-300	-1.35323	0.00085631	150-vs-300	-0.794931	0.128489
CCG001666.1	AT1G12700	RPF1 "RNA processing factor 1";	1.65058	3.61344	0.962512	0-vs-150	1.16561	0.172302	0-vs-300	-0.652719	0.437067	150-vs-300	-1.834	0.00950643
CCG001679.2	AT3G05020	ACP "ACYL CARRIER PROTEIN"; ACP1 "acyl carrier protein 1";	179.577	188.395	76.6683	0-vs-150	0.0808394	0.952664	0-vs-300	-1.18584	0.00342876	150-vs-300	-1.28178	0.00549535
CCG001687.2	AT4G29990	-	3.6982	7.4704	9.47542	0-vs-150	0.970266	0.175556	0-vs-300	1.42654	0.00342876	150-vs-300	0.436318	0.455356
CCG001695.1	AT3G63520	ATCCD1 "CAROTENOID CLEAVAGE DIOXYGENASE 1"; ATNCED1 NULL; CCD1 "carotenoid cleavage dioxygenase 1"; NCED1 NULL;	1.30644	0.0749394	0.208929	0-vs-150	-4.13387	0.0258651	0-vs-300	-2.58642	0.118733	150-vs-300	1.52911	1
CCG001710.1	AT5G58090	-	5.0327	2.54053	0.01	0-vs-150	-0.810976	0.682995	0-vs-300	#NAME?	0.00085631	150-vs-300	#NAME?	0.000818975
CCG001720.1	AT2G07180	-	0.962129	2.20397	0.391984	0-vs-150	1.13478	0.300239	0-vs-300	-1.27443	0.128216	150-vs-300	-2.42704	0.00591569
CCG001723.1	AT4G13950	RALFL31 "ralf-like 31";	3.8818	4.12732	0.890979	0-vs-150	0.0763119	0.970605	0-vs-300	-2.08507	0.0351184	150-vs-300	-2.18079	0.0119365
CCG001725.1	AT2G16390	CHR35 NULL; DMS1 "DEFECTIVE IN MERISTEM SILENCING 1"; DRD1 "DEFECTIVE IN RNA-DIRECTED DNA METHYLATION 1";	0.15051	0.471881	0.807462	0-vs-150	1.59027	0.295595	0-vs-300	2.43585	0.0143502	150-vs-300	0.831831	0.417243
CCG001728.1	AT4G36360	BGAL3 "beta-galactosidase 3";	3.47348	7.70894	2.14741	0-vs-150	1.24299	0.045043	0-vs-300	-0.554939	0.397224	150-vs-300	-1.81614	0.00508767
CCG001733.1	AT4G34630	-	15.8192	19.3974	31.7228	0-vs-150	0.182226	0.903914	0-vs-300	1.01802	0.0406985	150-vs-300	0.824192	0.12177
CCG001739.1	AT4G34640	ERG9 NULL; SQS1 "squalene synthase 1";	35.1598	13.6445	18.6577	0-vs-150	-1.37779	0.0169793	0-vs-300	-0.845625	0.0730518	150-vs-300	0.518673	0.362754
CCG001741.1	AT4G10520	-	0.618453	0.98543	0.188745	0-vs-150	0.677749	0.61981	0-vs-300	-1.61923	0.0958034	150-vs-300	-2.31467	0.00796029
CCG001742.1	AT5G66320	GATA5 "GATA transcription factor 5";	41.5658	11.5272	19.7548	0-vs-150	-1.90896	0.00176324	0-vs-300	-1.06659	0.0108404	150-vs-300	0.830853	0.0776804
CCG001747.1	AT4G39010	AtGH9B18 "glycosyl hydrolase 9B18"; GH9B18 "glycosyl hydrolase 9B18";	0.176374	1.9202	0.115661	0-vs-150	3.47421	0.0108718	0-vs-300	-0.472303	1	150-vs-300	-3.96282	0.0471122
CCG001752.1	AT2G21300	-	4.74261	11.8414	7.0406	0-vs-150	1.27239	0.0376146	0-vs-300	0.610785	0.256757	150-vs-300	-0.677569	0.151759
CCG001765.1	AT5G10990	SAUR69 "SMALL AUXIN UPREGULATED RNA 69";	0.20973	2.42622	0.222426	0-vs-150	3.67852	0.0102138	0-vs-300	0.257834	1	150-vs-300	-3.43916	0.01128
CCG001767.2	AT5G45600	GAS41 "GLIOMAS 41"; TAF14B "TBP-ASSOCIATED FACTOR 14B"; YAF9a "homolog of yeast YAF9 a";	0.904677	0.01	0.372197	0-vs-150	#NAME?	0.00176324	0-vs-300	-1.40548	0.39538	150-vs-300	inf	1
CCG001769.1	AT5G18050	SAUR22 "SMALL AUXIN UP RNA 22";	0.411695	2.46432	0.01	0-vs-150	2.59617	0.0959587	0-vs-300	#NAME?	0.0131744	150-vs-300	#NAME?	0.000818975
CCG001770.1	AT5G18060	SAUR23 "SMALL AUXIN UP RNA 23";	0.486282	0.743275	0.01	0-vs-150	0.634181	0.858921	0-vs-300	#NAME?	0.0409828	150-vs-300	#NAME?	0.0378627
CCG001771.1	AT4G38840	SAUR14 "SMALL AUXIN UPREGULATED RNA 14";	9.20588	24.038	1.75958	0-vs-150	1.32444	0.10184	0-vs-300	-2.34342	0.0139692	150-vs-300	-3.67964	0.00319449
CCG001772.1	AT5G18080	SAUR24 "small auxin up RNA 24";	2.51286	10.5411	0.388767	0-vs-150	2.08927	0.08615	0-vs-300	-2.60652	0.0748634	150-vs-300	-4.7106	0.0106374
CCG001773.1	AT4G34770	SAUR1 "SMALL AUXIN UPREGULATED RNA 1";	0.495016	4.41705	0.01	0-vs-150	3.31667	0.0338696	0-vs-300	#NAME?	0.00449893	150-vs-300	#NAME?	0.000818975
CCG001781.1	AT4G38810	-	24.7609	21.5279	40.2999	0-vs-150	-0.324432	0.712827	0-vs-300	0.710038	0.116341	150-vs-300	1.02131	0.0191895
CCG001788.1	AT2G21180	-	80.5318	63.7137	33.1461	0-vs-150	-0.320148	0.759489	0-vs-300	-1.1453	0.0221637	150-vs-300	-0.837481	0.142605
CCG001794.2	AT2G21140	ATPRP2 "proline-rich protein 2"; PRP2 "proline-rich protein 2";	202.266	465.604	6.86701	0-vs-150	1.06949	0.418276	0-vs-300	-4.9355	0.00085631	150-vs-300	-6.0226	0.000818975
CCG001797.2	AT2G21120	-	10.4801	4.69808	9.91395	0-vs-150	-1.15412	0.0919366	0-vs-300	0.0118642	0.989138	150-vs-300	1.15224	0.0419841
CCG001799.1	AT2G16630	-	8.168	24.771	12.7432	0-vs-150	1.68613	0.0142535	0-vs-300	0.732726	0.184702	150-vs-300	-0.967459	0.074894
CCG001805.1	AT4G34880	-	6.02508	6.49474	13.507	0-vs-150	0.101496	0.938279	0-vs-300	1.29806	0.00285891	150-vs-300	1.18779	0.00677558
CCG001814.1	AT2G21100	-	6.79514	1.85384	66.3246	0-vs-150	-1.88132	0.0940908	0-vs-300	3.37275	0.00085631	150-vs-300	5.23311	0.000818975
CCG001837.1	AT1G77720	PPK1 "putative protein kinase 1";	0.0549543	0.518186	0.0594881	0-vs-150	3.19107	0.132139	0-vs-300	0.121552	1	150-vs-300	-3.07676	0.0236803
CCG001839.1	AT1G38131	-	0.807033	2.53308	0.38561	0-vs-150	1.73818	0.058035	0-vs-300	-0.886141	0.425391	150-vs-300	-2.64367	0.0263332
CCG001854.1	AT1G77210	AtSTP14 "sugar transport protein 14"; STP14 "sugar transport protein 14";	56.9099	35.4951	17.9004	0-vs-150	-0.714873	0.264057	0-vs-300	-1.61058	0.00085631	150-vs-300	-0.911294	0.0471122
CCG001859.1	AT3G20060	UBC19 "ubiquitin-conjugating enzyme19";	0.81758	4.86718	0.782153	0-vs-150	2.60179	0.00514881	0-vs-300	0.0505423	0.97543	150-vs-300	-2.57606	0.00319449
CCG001860.1	AT5G12410	-	3.00685	2.42652	5.41159	0-vs-150	-0.450374	0.702546	0-vs-300	0.835603	0.119985	150-vs-300	1.26735	0.0335534
CCG001862.1	AT1G50460	ATHKL1 NULL; HKL1 "hexokinase-like 1";	2.62842	3.41432	8.64105	0-vs-150	0.394704	0.710604	0-vs-300	1.84543	0.00085631	150-vs-300	1.43666	0.00464448
CCG001868.1	AT5G12440	-	0.845609	6.20872	0.575341	0-vs-150	2.89488	0.00176324	0-vs-300	-0.467071	0.630131	150-vs-300	-3.37962	0.000818975
CCG001869.1	AT3G51950	-	1.02189	2.71397	0.27817	0-vs-150	1.41642	0.0905022	0-vs-300	-1.79106	0.0491939	150-vs-300	-3.22421	0.00591569
CCG001872.1	AT3G21090	ABCG15 "ATP-binding cassette G15";	30.0567	26.887	13.057	0-vs-150	-0.0665989	0.963332	0-vs-300	-1.04907	0.0234087	150-vs-300	-1.00139	0.0239764
CCG001876.3	AT3G21070	ATNADK-1 "NAD KINASE 1"; NADK1 "NAD kinase 1";	1.65878	0.124436	0.252361	0-vs-150	-3.82744	0.182295	0-vs-300	-2.69343	0.0264097	150-vs-300	1.11596	1
CCG001884.1	AT1G51400	-	874.788	2077.74	515.804	0-vs-150	1.2672	0.225484	0-vs-300	-0.72074	0.187717	150-vs-300	-2.0009	0.0245062
CCG001888.2	AT2G01870	-	1.72694	3.06573	0.2341	0-vs-150	0.851487	0.583257	0-vs-300	-2.80929	0.114648	150-vs-300	-3.67639	0.0400679
CCG001901.1	AT3G13750	BGAL1 "beta galactosidase 1"; BGAL1 "beta-galactosidase 1";	3.15149	8.57624	1.55498	0-vs-150	1.54359	0.0162928	0-vs-300	-0.84919	0.164458	150-vs-300	-2.41086	0.000818975
CCG001913.1	AT3G10960	ATAZG1 "AZA-guanine resistant1"; AZG1 "AZA-guanine resistant1";	17.1942	13.2408	27.5074	0-vs-150	-0.323321	0.725575	0-vs-300	0.88143	0.0463442	150-vs-300	1.18791	0.00796029
CCG001914.1	AT5G01210	-	10.5587	7.20979	1.45779	0-vs-150	-0.485522	0.579916	0-vs-300	-2.76172	0.00085631	150-vs-300	-2.29049	0.00150076
CCG001931.1	AT1G69630	-	1.2335	0.0122902	0.01	0-vs-150	-6.85707	0.57179	0-vs-300	#NAME?	0.00085631	150-vs-300	#NAME?	1
CCG001939.1	AT2G20830	-	16.7312	7.33042	3.93532	0-vs-150	-1.16329	0.0420688	0-vs-300	-1.9598	0.00085631	150-vs-300	-0.815066	0.226123
CCG001942.1	AT1G03530	ATNAF1 NULL; NAF1 "nuclear assembly factor 1";	4.81153	3.57661	7.28898	0-vs-150	-0.478584	0.57265	0-vs-300	0.653938	0.184145	150-vs-300	1.1181	0.0168831
CCG001950.1	AT4G03400	DFL2 "DWARF IN LIGHT 2"; GH3-10 NULL;	18.6154	14.4135	1.63722	0-vs-150	-0.4644	0.575441	0-vs-300	-3.48175	0.00085631	150-vs-300	-3.03853	0.000818975
CCG001953.1	AT4G03420	-	51.3512	38.151	25.5326	0-vs-150	-0.489818	0.599134	0-vs-300	-0.96091	0.0338252	150-vs-300	-0.487491	0.370966
CCG001964.1	AT2G14830	ISTL10 "IST1-LIKE 10";	30.9935	22.8192	45.1204	0-vs-150	-0.517127	0.521629	0-vs-300	0.554826	0.255742	150-vs-300	1.0533	0.0234319
CCG001965.1	AT2G20880	AtERF53 NULL; ERF53 "ERF domain 53";	4.28898	0.437103	6.46616	0-vs-150	-3.34266	0.00420688	0-vs-300	0.662861	0.225497	150-vs-300	3.99545	0.000818975
CCG001966.1	AT5G54190	PORA "protochlorophyllide oxidoreductase A";	11.1941	27.7561	8.63061	0-vs-150	1.23084	0.0169793	0-vs-300	-0.343355	0.579292	150-vs-300	-1.58854	0.000818975
CCG001970.1	AT4G02340	-	4.05263	13.1769	3.70747	0-vs-150	1.64572	0.0466248	0-vs-300	-0.0797869	0.948186	150-vs-300	-1.75084	0.00635237
CCG001972.1	AT1G03670	-	42.3909	13.2773	7.7705	0-vs-150	-1.75996	0.00308396	0-vs-300	-2.41805	0.00085631	150-vs-300	-0.670614	0.307733
CCG001978.1	AT2G26900	BASS2 "bile acid:sodium symporter family protein 2";	76.7786	95.6688	49.1753	0-vs-150	0.339576	0.723681	0-vs-300	-0.554551	0.237946	150-vs-300	-0.911215	0.0456162
CCG001983.1	AT3G07600	-	8.48501	1.05127	2.70443	0-vs-150	-3.0051	0.00308396	0-vs-300	-1.53856	0.0218394	150-vs-300	1.45967	0.179487
CCG001984.1	AT3G07600	-	25.503	6.3422	7.00368	0-vs-150	-2.03146	0.0687043	0-vs-300	-1.77694	0.0215201	150-vs-300	0.244559	0.859792
CCG001985.1	AT2G04160	AIR3 "AUXIN-INDUCED IN ROOT CULTURES 3";	105.386	48.8659	28.1181	0-vs-150	-1.15478	0.0886745	0-vs-300	-1.83857	0.00085631	150-vs-300	-0.701214	0.178937
CCG001994.1	AT5G23960	ATTPS21 NULL; TPS21 "terpene synthase 21";	1.78051	2.75242	0.115019	0-vs-150	0.70583	0.662984	0-vs-300	-3.81533	0.0100207	150-vs-300	-4.54649	0.0400679
CCG001998.1	AT2G03200	-	2.65395	2.1105	0.74413	0-vs-150	-0.36853	0.808747	0-vs-300	-1.76362	0.0157786	150-vs-300	-1.40344	0.122611
CCG002006.1	AT4G39330	ATCAD9 NULL; CAD9 "cinnamyl alcohol dehydrogenase 9";	34.2816	103.921	33.1831	0-vs-150	1.71376	0.00308396	0-vs-300	0.11416	0.876926	150-vs-300	-1.61411	0.00370527
CCG002011.1	AT5G64700	UMAMIT21 "Usually multiple acids move in and out Transporters 21";	8.86272	6.72319	18.4571	0-vs-150	-0.412201	0.761662	0-vs-300	1.24194	0.0286534	150-vs-300	1.63965	0.0109373
CCG002013.1	AT1G07650	-	8.80334	4.39931	8.06201	0-vs-150	-1.07499	0.0437202	0-vs-300	-0.0863802	0.913041	150-vs-300	0.970356	0.050569
CCG002014.1	AT1G29670	-	1.55952	1.53904	0.124789	0-vs-150	-0.0122089	0.996297	0-vs-300	-3.56181	0.0139692	150-vs-300	-3.56629	0.0622015
CCG002026.1	AT1G17860	-	6.56655	1.64248	5.41903	0-vs-150	-2.02408	0.0142535	0-vs-300	-0.146037	0.893735	150-vs-300	1.8661	0.0281412
CCG002033.1	AT5G64290	DCT NULL; DIT2.1 "dicarboxylate transport 2.1";	0.709459	1.6747	0.122836	0-vs-150	1.47138	0.296378	0-vs-300	-2.39209	0.18768	150-vs-300	-3.90163	0.0475064
CCG002055.1	AT2G29110	ATGLR2.8 "glutamate receptor 2.8"; GLR2.8 NULL; GLR2.8 "glutamate receptor 2.8";	9.12968	15.5202	2.39885	0-vs-150	0.715804	0.297626	0-vs-300	-1.90376	0.00085631	150-vs-300	-2.62912	0.000818975
CCG002060.1	AT3G16640	AtTCTP2 NULL; TCTP "translationally controlled tumor protein";	825.128	733.695	429.587	0-vs-150	-0.234705	0.863767	0-vs-300	-0.951236	0.045056	150-vs-300	-0.726643	0.18716
CCG002064.2	AT4G15830	-	2.62352	11.7263	3.16623	0-vs-150	2.34346	0.0115536	0-vs-300	0.37178	0.719648	150-vs-300	-1.99121	0.00757753
CCG002070.1	AT1G74680	-	0.558656	2.0659	0.22583	0-vs-150	1.96476	0.144089	0-vs-300	-1.20598	0.265872	150-vs-300	-3.18823	0.0122459
CCG002072.1	AT1G18370	ATNACK1 "ARABIDOPSIS NPK1-ACTIVATING KINESIN 1"; HIK HINKEL; NACK1 "NPK1-ACTIVATING KINESIN 1";	0.168746	0.942934	0.227918	0-vs-150	2.38427	0.0584338	0-vs-300	0.478277	0.68574	150-vs-300	-1.92888	0.0239764
CCG002082.1	AT1G68320	AtMYB62 "myb domain protein 62"; BW62B NULL; BW62C NULL; MYB62 "myb domain protein 62";	15.6146	6.62623	11.3894	0-vs-150	-1.3423	0.0345864	0-vs-300	-0.501797	0.387736	150-vs-300	0.828768	0.148874
CCG002102.1	AT5G07950	-	0.01	0.307502	1.39551	0-vs-150	inf	1	0-vs-300	inf	0.00085631	150-vs-300	2.31964	0.121282
CCG002106.1	AT4G15560	AtCLA1 NULL; CLA NULL; CLA1 "CLOROPLASTOS ALTERADOS 1"; DEF NULL; DXPS2 "1-DEOXY-D-XYLULOSE 5-PHOSPHATE SYNTHASE 2"; DXS "1-DEOXY-D-XYLULOSE 5-PHOSPHATE SYNTHASE"; DXS1 "1-deoxy-D-xylulose 5-phosphate (DXP) synthase 1";	10.6983	4.74113	8.76264	0-vs-150	-1.26966	0.0399703	0-vs-300	-0.269927	0.678282	150-vs-300	0.98654	0.0763123
CCG002109.1	AT3G14440	ATNCED3 NULL; NCED3 "nine-cis-epoxycarotenoid dioxygenase 3"; SIS7 "SUGAR INSENSITIVE 7"; STO1 "SALT TOLERANT 1";	2.01352	3.55638	4.28128	0-vs-150	0.799524	0.300492	0-vs-300	1.1706	0.0127826	150-vs-300	0.356108	0.596442
CCG002110.1	AT4G25700	B1 NULL; BCH1 "BETA CAROTENOID HYDROXYLASE 1"; "BETA-OHASE 1" "beta-hydroxylase 1"; chy1 NULL;	5.69393	6.25024	13.7616	0-vs-150	0.138315	0.924082	0-vs-300	1.37058	0.00085631	150-vs-300	1.21956	0.0138537
CCG002119.1	AT5G52660	-	75.6104	23.6323	54.3401	0-vs-150	-1.74022	0.00176324	0-vs-300	-0.46788	0.348794	150-vs-300	1.25908	0.00265604
CCG002120.1	AT5G52740	-	4.63264	1.21284	1.93486	0-vs-150	-2.12802	0.00308396	0-vs-300	-1.21827	0.00743044	150-vs-300	0.902037	0.172242
CCG002122.1	AT1G01490	-	8.9233	11.0722	27.255	0-vs-150	0.31962	0.880779	0-vs-300	1.71883	0.0348349	150-vs-300	1.38423	0.0540602
CCG002125.1	AT1G01490	-	4.70906	11.8786	50.7296	0-vs-150	1.3153	0.188144	0-vs-300	3.47596	0.00085631	150-vs-300	2.1432	0.000818975
CCG002126.1	AT5G52760	-	1.17401	0.379163	1.90009	0-vs-150	-1.8077	0.221834	0-vs-300	0.654067	0.503947	150-vs-300	2.44262	0.0466816
CCG002134.2	AT5G24060	-	7.14738	10.643	4.16442	0-vs-150	0.598216	0.513093	0-vs-300	-0.716082	0.191932	150-vs-300	-1.33569	0.0122459
CCG002136.1	AT1G79940	ATERDJ2A NULL;	28.859	21.7475	38.814	0-vs-150	-0.442109	0.547282	0-vs-300	0.487406	0.322263	150-vs-300	0.914692	0.0366292
CCG002152.2	AT3G16520	UGT88A1 "UDP-glucosyl transferase 88A1";	364.52	360.948	155.668	0-vs-150	-0.0600329	0.971972	0-vs-300	-1.21878	0.0215201	150-vs-300	-1.17971	0.109006
CCG002154.1	AT3G16520	UGT88A1 "UDP-glucosyl transferase 88A1";	5.82786	19.9886	9.10523	0-vs-150	1.75087	0.0142535	0-vs-300	0.651522	0.305046	150-vs-300	-1.11384	0.0311638
CCG002160.2	AT1G65730	YSL7 "YELLOW STRIPE like 7";	37.6247	18.4205	17.9808	0-vs-150	-0.956998	0.088841	0-vs-300	-0.934279	0.0306064	150-vs-300	0.00457872	0.994808
CCG002163.1	AT3G47580	-	1.47955	0.606387	0.01	0-vs-150	-1.37565	0.738267	0-vs-300	#NAME?	0.00085631	150-vs-300	#NAME?	0.240385
CCG002165.1	AT5G14940	-	1.74401	3.43449	4.69119	0-vs-150	0.990122	0.297157	0-vs-300	1.51388	0.0120118	150-vs-300	0.507367	0.509881
CCG002169.1	AT1G17860	-	78.2849	20.4109	40.9333	0-vs-150	-1.96459	0.00176324	0-vs-300	-0.885454	0.0489128	150-vs-300	1.06475	0.0255138
CCG002182.1	AT1G17840	ABCG11 "ATP-binding cassette G11"; AtABCG11 NULL; ATWBC11 "ARABIDOPSIS THALIANA WHITE-BROWN COMPLEX HOMOLOG PROTEIN 11"; COF1 "CUTICULAR DEFECT AND ORGAN FUSION 1"; DSO DESPERADO; WBC11 "white-brown complex homolog protein 11";	38.6652	40.7371	13.9387	0-vs-150	0.138251	0.913617	0-vs-300	-1.3439	0.00085631	150-vs-300	-1.49822	0.000818975
CCG002183.1	AT1G17840	ABCG11 "ATP-binding cassette G11"; AtABCG11 NULL; ATWBC11 "ARABIDOPSIS THALIANA WHITE-BROWN COMPLEX HOMOLOG PROTEIN 11"; COF1 "CUTICULAR DEFECT AND ORGAN FUSION 1"; DSO DESPERADO; WBC11 "white-brown complex homolog protein 11";	38.4666	29.0142	10.2947	0-vs-150	-0.331436	0.797643	0-vs-300	-1.77051	0.0112128	150-vs-300	-1.45955	0.0460753
CCG002187.1	AT5G55540	LOP1 "LOPPED 1"; TRN1 "TORNADO 1";	2.94529	7.65274	4.42032	0-vs-150	1.32482	0.0239287	0-vs-300	0.63429	0.235403	150-vs-300	-0.71338	0.15993
CCG002190.1	AT5G57660	ATCOL5 NULL; BBX6 "B-box domain protein 6"; COL5 "CONSTANS-like 5";	44.6038	14.8937	16.7453	0-vs-150	-1.60258	0.00176324	0-vs-300	-1.29926	0.00085631	150-vs-300	0.290402	0.636492
CCG002207.1	AT5G44210	ATERF-9 "ERF DOMAIN PROTEIN- 9"; ATERF9 "ERF DOMAIN PROTEIN 9"; ERF9 "erf domain protein 9";	0.01	0.827867	0.0622118	0-vs-150	inf	0.00176324	0-vs-300	inf	1	150-vs-300	-3.86263	0.083055
CCG002216.1	AT5G63450	CYP94B1 """cytochrome P450, family 94, subfamily B, polypeptide 1""";	26.7787	38.1909	13.715	0-vs-150	0.503134	0.495156	0-vs-300	-0.883129	0.0340509	150-vs-300	-1.40649	0.000818975
CCG002241.1	AT3G23240	AtERF#092 NULL; ERF1 "ethylene response factor 1"; ERF1B NULL;	4.36482	3.60858	0.494808	0-vs-150	-0.331536	0.804144	0-vs-300	-3.13834	0.00085631	150-vs-300	-2.81844	0.00211179
CCG002246.1	AT2G31180	ATMYB14 "ARABIDOPSIS THALIANA MYB DOMAIN PROTEIN 14"; MYB14 "myb domain protein 14"; MYB14AT NULL;	22.6554	10.608	29.6957	0-vs-150	-1.1582	0.0742174	0-vs-300	0.412961	0.445166	150-vs-300	1.5611	0.00265604
CCG002257.1	AT2G31160	LSH3 "LIGHT SENSITIVE HYPOCOTYLS 3"; OBO1 "ORGAN BOUNDARY 1";	0.0847511	1.23992	0.57607	0-vs-150	3.82199	0.070597	0-vs-300	2.81729	0.0348349	150-vs-300	-1.02637	0.24319
CCG002275.1	AT1G75240	AtHB33 "homeobox protein 33"; HB33 "homeobox protein 33"; ZHD5 "zinc-finger homeodomain 5";	1.54789	5.88884	0.0750912	0-vs-150	1.82734	0.0142535	0-vs-300	-4.33626	0.0108404	150-vs-300	-6.17921	0.00370527
CCG002276.1	AT1G75250	ATRL6 "RAD-like 6"; RL6 "RAD-like 6"; RSM3 "RADIALIS-LIKE SANT/MYB 3";	0.601429	0.240927	0.01	0-vs-150	-1.39424	0.617097	0-vs-300	#NAME?	0.00085631	150-vs-300	#NAME?	1
CCG002279.1	AT1G47270	AtTLP6 "tubby like protein 6"; TLP6 "tubby like protein 6";	2.11424	5.13376	0.695891	0-vs-150	1.32911	0.114465	0-vs-300	-1.51438	0.0550776	150-vs-300	-2.86127	0.00150076
CCG002280.1	AT1G19530	-	16.4626	2.35615	4.38315	0-vs-150	-2.89041	0.00176324	0-vs-300	-1.88514	0.00085631	150-vs-300	0.993474	0.222374
CCG002281.1	AT1G75280	-	82.8995	68.2118	40.9362	0-vs-150	-0.2757	0.791674	0-vs-300	-0.983747	0.022804	150-vs-300	-0.721677	0.150885
CCG002288.1	AT1G27680	APL2 "ADPGLC-PPase large subunit";	4.8601	5.42095	2.09555	0-vs-150	0.144303	0.926102	0-vs-300	-1.16451	0.0335451	150-vs-300	-1.32622	0.0460753
CCG002293.1	AT1G22100	-	7.9007	11.8756	4.38068	0-vs-150	0.617328	0.425776	0-vs-300	-0.777322	0.129906	150-vs-300	-1.41362	0.00717659
CCG002294.1	AT1G01490	-	0.01	8.07345	0.0710893	0-vs-150	inf	0.00176324	0-vs-300	inf	1	150-vs-300	-6.89439	0.353597
CCG002301.1	AT1G75390	AtbZIP44 "basic leucine-zipper 44"; bZIP44 "basic leucine-zipper 44";	18.0962	38.0771	52.5108	0-vs-150	0.98746	0.0827154	0-vs-300	1.58169	0.00085631	150-vs-300	0.572923	0.257297
CCG002317.1	AT2G16430	ATPAP10 NULL; PAP10 "purple acid phosphatase 10";	57.88	39.5971	91.1057	0-vs-150	-0.613905	0.370466	0-vs-300	0.706698	0.13195	150-vs-300	1.30935	0.00717659
CCG002320.1	AT5G65360	H3.1 "histone 3.1";	24.4717	79.3558	11.9195	0-vs-150	1.7437	0.0544363	0-vs-300	-1.00511	0.0239686	150-vs-300	-2.76796	0.000818975
CCG002325.1	AT1G75540	AtBBX21 "B BOX 21"; BBX21 "B-box domain protein 21"; LHUS "long hypocotyl under shade"; STH2 "salt tolerance homolog2";	3.78937	1.42938	0.384741	0-vs-150	-1.50532	0.226068	0-vs-300	-3.33811	0.00085631	150-vs-300	-1.84261	0.0912291
CCG002336.1	AT1G75620	-	0.81968	1.38041	0.0592083	0-vs-150	0.849562	0.525609	0-vs-300	-3.64156	0.0426387	150-vs-300	-4.50159	0.0769754
CCG002339.3	AT4G31500	ATR4 "ALTERED TRYPTOPHAN REGULATION 4"; CYP83B1 """cytochrome P450, family 83, subfamily B, polypeptide 1"""; RED1 "RED ELONGATED 1"; RNT1 "RUNT 1"; SUR2 "SUPERROOT 2";	4.09903	4.30173	1.08749	0-vs-150	0.0525621	0.97904	0-vs-300	-1.82655	0.0108404	150-vs-300	-1.89026	0.0220338
CCG002340.1	AT4G31500	ATR4 "ALTERED TRYPTOPHAN REGULATION 4"; CYP83B1 """cytochrome P450, family 83, subfamily B, polypeptide 1"""; RED1 "RED ELONGATED 1"; RNT1 "RUNT 1"; SUR2 "SUPERROOT 2";	3.38473	0.258439	0.00700363	0-vs-150	-3.80387	0.0193944	0-vs-300	-8.90892	0.399272	150-vs-300	-5.09741	1
CCG002341.1	AT4G31500	ATR4 "ALTERED TRYPTOPHAN REGULATION 4"; CYP83B1 """cytochrome P450, family 83, subfamily B, polypeptide 1"""; RED1 "RED ELONGATED 1"; RNT1 "RUNT 1"; SUR2 "SUPERROOT 2";	0.576858	0.266086	0.01	0-vs-150	-1.1823	0.56409	0-vs-300	#NAME?	0.00085631	150-vs-300	#NAME?	1
CCG002347.1	AT3G27230	-	5.37187	3.05701	1.4667	0-vs-150	-0.733186	0.535019	0-vs-300	-1.73582	0.0261214	150-vs-300	-1.0236	0.317401
CCG002348.1	AT1G19850	ARF5 "AUXIN RESPONSE FACTOR 5"; IAA24 "indole-3-acetic acid inducible 24"; MP MONOPTEROS;	0.589811	2.7528	1.55836	0-vs-150	2.23908	0.00308396	0-vs-300	1.48088	0.0124218	150-vs-300	-0.780489	0.184398
CCG002351.1	AT1G19835	-	4.4062	13.3405	5.04857	0-vs-150	1.58094	0.00614407	0-vs-300	0.223682	0.754051	150-vs-300	-1.37611	0.00265604
CCG002355.1	AT2G28305	ATLOG1 NULL; LOG1 "LONELY GUY 1";	7.34852	5.52752	0.604517	0-vs-150	-0.359786	0.740603	0-vs-300	-3.47396	0.00085631	150-vs-300	-3.12708	0.000818975
CCG002356.1	AT1G19940	AtGH9B5 "glycosyl hydrolase 9B5"; GH9B5 "glycosyl hydrolase 9B5";	5.39871	9.50181	0.495214	0-vs-150	0.902384	0.222514	0-vs-300	-3.32197	0.00085631	150-vs-300	-4.24412	0.000818975
CCG002359.1	AT1G75690	LQY1 "LOW QUANTUM YIELD OF PHOTOSYSTEM II 1";	39.5862	106.804	27.0118	0-vs-150	1.47928	0.0115536	0-vs-300	-0.48939	0.363995	150-vs-300	-1.98266	0.000818975
CCG002363.1	AT1G75710	-	11.5416	13.9823	1.68827	0-vs-150	0.247629	0.808747	0-vs-300	-2.71776	0.00085631	150-vs-300	-2.97841	0.000818975
CCG002366.1	AT1G75730	-	2.16794	3.92863	4.93105	0-vs-150	0.839747	0.272226	0-vs-300	1.24755	0.00961937	150-vs-300	0.388998	0.535468
CCG002368.1	AT1G75750	GASA1 "GAST1 protein homolog 1";	2.10781	5.37618	9.2018	0-vs-150	1.31741	0.420603	0-vs-300	2.16214	0.0317743	150-vs-300	0.837751	0.445961
CCG002375.1	AT1G20010	TUB5 "tubulin beta-5 chain";	13.6872	31.0215	3.4738	0-vs-150	1.3101	0.060086	0-vs-300	-1.86416	0.00085631	150-vs-300	-3.19536	0.000818975
CCG002379.1	AT1G30755	PSI2 "PSK SIMULATOR 2";	14.4325	12.2492	27.7879	0-vs-150	-0.294066	0.757394	0-vs-300	0.961727	0.0185332	150-vs-300	1.24258	0.00549535
CCG002385.1	AT2G17880	DJC24 "DNA J protein C24";	121.018	36.4197	25.3443	0-vs-150	-1.84888	0.00176324	0-vs-300	-2.233	0.00085631	150-vs-300	-0.390646	0.519572
CCG002386.1	AT2G17880	DJC24 "DNA J protein C24";	86.8572	34.114	23.3137	0-vs-150	-1.41905	0.00786395	0-vs-300	-1.84109	0.00085631	150-vs-300	-0.434032	0.437684
CCG002394.1	AT1G03780	AtTPX2 NULL; TPX2 "targeting protein for XKLP2";	0.214399	1.72512	0.481844	0-vs-150	2.73323	0.00308396	0-vs-300	1.11466	0.184145	150-vs-300	-1.64119	0.0289087
CCG002396.1	AT4G28400	-	19.623	9.95515	23.8914	0-vs-150	-1.08387	0.0942379	0-vs-300	0.300048	0.620487	150-vs-300	1.3742	0.00796029
CCG002401.1	AT1G80350	AAA1 NULL; ATKTN1 NULL; BOT1 "BOTERO 1"; ERH3 "ECTOPIC ROOT HAIR 3"; FRA2 "FRAGILE FIBER 2"; FRC2 FURCA2; FRC4 NULL; FTR "FAT ROOT"; KTN1 "KATANIN 1"; LUE1 NULL;	0.01	0.688083	0.01	0-vs-150	inf	0.0181473	0-vs-300	0	1	150-vs-300	#NAME?	0.0135445
CCG002408.1	AT2G20590	-	0.602508	3.74224	1.01176	0-vs-150	2.65197	0.0415252	0-vs-300	0.797558	0.440726	150-vs-300	-1.87231	0.0286489
CCG002412.1	AT4G28450	-	10.2194	5.28131	10.1163	0-vs-150	-1.07116	0.0684816	0-vs-300	-0.0310269	0.970067	150-vs-300	1.02606	0.0268233
CCG002416.1	AT3G29590	AT5MAT NULL;	0.0227124	2.28791	0.01	0-vs-150	6.52316	0.451907	0-vs-300	#NAME?	1	150-vs-300	#NAME?	0.000818975
CCG002418.1	AT5G17300	RVE1 "REVEILLE 1";	6.1384	36.5207	31.0624	0-vs-150	2.50354	0.00176324	0-vs-300	2.32405	0.00085631	150-vs-300	-0.192085	0.778037
CCG002420.1	AT4G25700	B1 NULL; BCH1 "BETA CAROTENOID HYDROXYLASE 1"; "BETA-OHASE 1" "beta-hydroxylase 1"; chy1 NULL;	1.40456	2.92775	5.57232	0-vs-150	1.02487	0.300795	0-vs-300	2.06255	0.00085631	150-vs-300	1.03096	0.119939
CCG002421.1	AT3G48950	-	1.92607	0.0073504	0.01	0-vs-150	-8.18794	0.57179	0-vs-300	#NAME?	0.00085631	150-vs-300	#NAME?	1
CCG002431.1	AT5G52760	-	3.87177	18.5643	15.3618	0-vs-150	2.24571	0.0466248	0-vs-300	2.11406	0.0192267	150-vs-300	-0.140873	0.90339
CCG002432.1	AT5G52740	-	206.069	47.7974	101.639	0-vs-150	-2.19587	0.00176324	0-vs-300	-1.07374	0.0185332	150-vs-300	1.1134	0.0168831
CCG002433.1	AT5G52780	-	167.11	145.968	49.562	0-vs-150	-0.310887	0.750246	0-vs-300	-1.7537	0.00085631	150-vs-300	-1.45771	0.00265604
CCG002452.1	AT3G16520	UGT88A1 "UDP-glucosyl transferase 88A1";	0.502279	1.22493	1.55667	0-vs-150	1.23733	0.392658	0-vs-300	1.70397	0.0289219	150-vs-300	0.452707	0.675837
CCG002454.2	AT3G16520	UGT88A1 "UDP-glucosyl transferase 88A1";	13.3949	27.5884	29.2502	0-vs-150	0.977373	0.101621	0-vs-300	1.17411	0.0015783	150-vs-300	0.182912	0.785959
CCG002460.1	AT1G73210	-	2.02122	6.01584	2.38286	0-vs-150	1.54738	0.00514881	0-vs-300	0.298096	0.657822	150-vs-300	-1.26858	0.00677558
CCG002466.1	AT5G08350	-	64.6909	21.5231	26.1953	0-vs-150	-1.65249	0.00308396	0-vs-300	-1.23507	0.00396316	150-vs-300	0.404656	0.531883
CCG002467.1	AT1G17860	-	7.7604	7.91423	29.201	0-vs-150	0.0547512	0.976561	0-vs-300	2.04729	0.00085631	150-vs-300	1.97848	0.000818975
CCG002486.1	AT5G46330	FLS2 "FLAGELLIN-SENSITIVE 2";	3.19901	0.691327	0.288051	0-vs-150	-2.21955	0.00514881	0-vs-300	-3.38033	0.00085631	150-vs-300	-1.16658	0.166688
CCG002494.1	AT1G78580	ATTPS1 "trehalose-6-phosphate synthase"; TPS1 "trehalose-6-phosphate synthase"; TPS1 "TREHALOSE-6-PHOSPHATE SYNTHASE 1";	0.354401	1.07127	0.156621	0-vs-150	1.61135	0.0772682	0-vs-300	-1.10927	0.30359	150-vs-300	-2.73845	0.0304912
CCG002495.1	AT1G29670	-	30.4111	14.6843	1.88283	0-vs-150	-1.07315	0.0444205	0-vs-300	-3.93849	0.00085631	150-vs-300	-2.87568	0.000818975
CCG002498.1	AT4G39720	-	20.9134	3.03056	3.01956	0-vs-150	-2.89672	0.00176324	0-vs-300	-2.79432	0.00085631	150-vs-300	0.0891105	0.939455
CCG002509.1	AT3G12750	AtZIP1 NULL; ZIP1 "zinc transporter 1 precursor";	1.2784	4.40075	0.2583	0-vs-150	1.80217	0.115999	0-vs-300	-2.25715	0.184905	150-vs-300	-4.06304	0.0189277
CCG002519.1	AT3G14360	-	0.412501	0.01	0.01	0-vs-150	#NAME?	0.00176324	0-vs-300	#NAME?	0.00085631	150-vs-300	0	1
CCG002525.1	AT3G45010	scpl48 "serine carboxypeptidase-like 48";	3.60011	5.21612	7.08787	0-vs-150	0.44319	0.656717	0-vs-300	1.01959	0.0242399	150-vs-300	0.56229	0.325896
CCG002536.1	AT5G16000	AtNIK1 NULL; NIK1 "NSP-interacting kinase 1";	8.59083	30.5979	1.95552	0-vs-150	1.81189	0.00176324	0-vs-300	-2.04877	0.00085631	150-vs-300	-3.88031	0.000818975
CCG002539.1	AT5G44005	-	0.0858406	1.99156	1.34804	0-vs-150	4.4581	0.144702	0-vs-300	4.02316	0.0467645	150-vs-300	-0.434632	0.725169
CCG002542.4	AT3G48200	-	15.3456	38.8626	8.64366	0-vs-150	1.41197	0.0322683	0-vs-300	-0.68517	0.197125	150-vs-300	-2.11767	0.000818975
CCG002543.1	AT5G50290	-	1.52442	3.08605	0.653098	0-vs-150	1.09373	0.35698	0-vs-300	-1.15311	0.222987	150-vs-300	-2.27133	0.0106374
CCG002552.2	AT3G62270	BOR2 "REQUIRES HIGH BORON 2";	8.30734	27.476	23.8256	0-vs-150	1.78711	0.00176324	0-vs-300	1.64487	0.00085631	150-vs-300	-0.160284	0.811754
CCG002561.1	AT1G70420	-	16.1219	11.7648	37.2877	0-vs-150	-0.569277	0.457941	0-vs-300	1.18355	0.0100207	150-vs-300	1.74104	0.000818975
CCG002564.1	AT5G14740	BETA CA2 "BETA CARBONIC ANHYDRASE 2"; CA18 "CARBONIC ANHYDRASE 18"; CA2 "carbonic anhydrase 2";	324.915	97.3266	452.492	0-vs-150	-1.82776	0.0149875	0-vs-300	0.517702	0.388681	150-vs-300	2.34147	0.000818975
CCG002571.1	AT5G13700	APAO NULL; ATPAO1 "polyamine oxidase 1"; PAO1 "polyamine oxidase 1";	4.01197	1.03404	0.654873	0-vs-150	-2.05557	0.0313496	0-vs-300	-2.63443	0.00085631	150-vs-300	-0.587837	0.554042
CCG002572.1	AT4G20970	-	33.017	6.24743	3.3254	0-vs-150	-2.49905	0.00176324	0-vs-300	-3.32412	0.00085631	150-vs-300	-0.82762	0.24434
CCG002575.1	AT1G60190	AtPUB19 NULL; PUB19 "plant U-box 19";	7.82966	2.98644	12.3189	0-vs-150	-1.47289	0.0440193	0-vs-300	0.70253	0.190755	150-vs-300	2.1646	0.000818975
CCG002576.1	AT3G48000	ALDH2 "aldehyde dehydrogenase 2"; ALDH2A "aldehyde dehydrogenase 2A"; ALDH2B4 "aldehyde dehydrogenase 2B4";	58.0612	78.5109	24.8792	0-vs-150	0.385074	0.674894	0-vs-300	-1.19716	0.00697848	150-vs-300	-1.5968	0.000818975
CCG002585.1	AT5G40240	UMAMIT40 "Usually multiple acids move in and out Transporters 40";	6.42517	9.66311	3.4188	0-vs-150	0.606219	0.490181	0-vs-300	-0.751546	0.216379	150-vs-300	-1.37169	0.0340226
CCG002591.3	AT5G62890	-	19.7818	51.5839	8.84489	0-vs-150	1.50611	0.00866085	0-vs-300	-1.05222	0.0281287	150-vs-300	-2.57615	0.000818975
CCG002595.3	AT1G24100	UGT74B1 "UDP-glucosyl transferase 74B1";	3.24921	6.65234	13.3019	0-vs-150	1.03607	0.263006	0-vs-300	2.13358	0.00085631	150-vs-300	1.08436	0.0681693
CCG002598.1	AT5G14920	GASA14 "A-stimulated in Arabidopsis 14";	3.4777	31.7633	0.462934	0-vs-150	3.23933	0.00176324	0-vs-300	-2.88974	0.023686	150-vs-300	-6.15497	0.000818975
CCG002608.1	AT3G48160	DEL1 "DP-E2F-like 1"; E2FE NULL; E2L3 "E2F-LIKE 3";	0.196799	1.52544	0.586854	0-vs-150	2.96158	0.0300033	0-vs-300	1.63268	0.109091	150-vs-300	-1.35267	0.158071
CCG002621.1	AT5G62580	-	0.181596	0.475542	0.01	0-vs-150	1.41801	0.381855	0-vs-300	#NAME?	1	150-vs-300	#NAME?	0.000818975
CCG002629.1	AT1G18980	-	77.1356	29.8883	35.2582	0-vs-150	-1.40031	0.00948501	0-vs-300	-1.04733	0.0239686	150-vs-300	0.335353	0.601227
CCG002630.1	AT5G62610	-	9.15684	13.044	4.69334	0-vs-150	0.492238	0.533827	0-vs-300	-0.895896	0.0849841	150-vs-300	-1.39976	0.00833162
CCG002637.1	AT5G40010	AATP1 "AAA-ATPase 1"; ASD ATPase-in-Seed-Development;	4.15347	1.98506	4.60717	0-vs-150	-1.17299	0.188714	0-vs-300	0.167409	0.843027	150-vs-300	1.32368	0.0430565
CCG002640.1	AT1G74780	-	15.1298	12.1159	24.6877	0-vs-150	-0.345616	0.703732	0-vs-300	0.864457	0.0536764	150-vs-300	1.19469	0.00833162
CCG002646.1	AT1G74740	ATCPK30 NULL; CDPK1A "CALCIUM-DEPENDENT PROTEIN KINASE 1A"; CPK30 "calcium-dependent protein kinase 30";	14.0828	9.789	23.169	0-vs-150	-0.521738	0.522966	0-vs-300	0.834114	0.0601469	150-vs-300	1.33981	0.00370527
CCG002649.1	AT5G62670	AHA11 "H(+)-ATPase 11"; HA11 "H(+)-ATPase 11";	19.835	40.7559	19.7465	0-vs-150	1.09419	0.0437202	0-vs-300	0.102783	0.888102	150-vs-300	-1.01093	0.0307084
CCG002650.1	AT5G55220	-	43.5899	92.9885	40.6847	0-vs-150	0.989855	0.0836012	0-vs-300	-0.115102	0.867629	150-vs-300	-1.12001	0.0119365
CCG002653.1	AT2G47140	AtSDR5 NULL; SDR5 "short-chain dehydrogenase reductase 5";	0.286629	3.3467	0.0978322	0-vs-150	3.63614	0.00866085	0-vs-300	-1.4771	0.309807	150-vs-300	-5.13314	0.0529158
CCG002654.1	AT5G62720	-	12.6173	18.3129	4.51158	0-vs-150	0.68931	0.419796	0-vs-300	-1.32739	0.0215201	150-vs-300	-2.02804	0.000818975
CCG002659.3	AT1G59960	-	4.04571	0.903375	1.8776	0-vs-150	-2.20048	0.0399703	0-vs-300	-1.06152	0.183105	150-vs-300	1.12369	0.347539
CCG002672.2	AT5G59240	-	28.9345	6.89508	3.42863	0-vs-150	-2.16859	0.0193944	0-vs-300	-3.0849	0.00085631	150-vs-300	-0.916944	0.291303
CCG002675.1	AT5G39890	PCO2 "plant cysteine oxidase 2";	7.64958	4.55778	3.27807	0-vs-150	-0.671882	0.46111	0-vs-300	-1.1454	0.0264097	150-vs-300	-0.491562	0.546074
CCG002691.1	AT3G23240	AtERF#092 NULL; ERF1 "ethylene response factor 1"; ERF1B NULL;	15.4085	3.98237	22.5222	0-vs-150	-1.97133	0.012259	0-vs-300	0.674103	0.18241	150-vs-300	2.62952	0.000818975
CCG002700.1	AT2G29120	ATGLR2.7 "glutamate receptor 2.7"; GLR2.7 "GLUTAMATE RECEPTOR 2.7"; GLR2.7 "glutamate receptor 2.7";	0.301575	0.0656298	1.01782	0-vs-150	-2.2028	1	0-vs-300	1.80892	0.116224	150-vs-300	3.99254	0.0405224
CCG002701.1	AT2G42360	-	0.01	0.01	0.470437	0-vs-150	0	1	0-vs-300	inf	0.00396316	150-vs-300	inf	0.00150076
CCG002710.1	AT1G28580	-	2.66424	2.93613	0.474999	0-vs-150	0.0858856	0.969521	0-vs-300	-2.44305	0.042411	150-vs-300	-2.53241	0.123955
CCG002713.1	AT4G18570	-	0.670141	6.7335	0.76219	0-vs-150	3.4584	0.00176324	0-vs-300	0.297987	0.785873	150-vs-300	-3.17833	0.000818975
CCG002715.1	AT1G29050	TBL38 "TRICHOME BIREFRINGENCE-LIKE 38";	27.9599	44.5329	16.466	0-vs-150	0.672934	0.264256	0-vs-300	-0.670826	0.14722	150-vs-300	-1.35507	0.000818975
CCG002718.1	AT2G31130	-	1.24678	1.30943	3.98904	0-vs-150	0.108866	0.969585	0-vs-300	1.7819	0.0477648	150-vs-300	1.64579	0.0451089
CCG002731.1	AT4G29190	AtC3H49 NULL; AtOZF2 "Arabidopsis thaliana oxidation-related zinc finger 2"; AtTZF3 NULL; OZF2 "oxidation-related zinc finger 2"; TZF3 "tandem zinc finger 3";	70.5845	54.4665	23.1872	0-vs-150	-0.36855	0.680986	0-vs-300	-1.53068	0.00085631	150-vs-300	-1.17572	0.00717659
CCG002732.1	AT1G02205	CER1 "ECERIFERUM 1"; CER22 "ECERIFERUM 22";	0.662494	3.32977	0.139858	0-vs-150	2.24842	0.0615106	0-vs-300	-2.24646	0.0264097	150-vs-300	-4.49559	0.00319449
CCG002742.1	AT4G23180	CRK10 "cysteine-rich RLK (RECEPTOR-like protein kinase) 10"; RLK4 NULL;	3.61951	4.35089	0.319571	0-vs-150	0.278556	0.85607	0-vs-300	-3.4202	0.00085631	150-vs-300	-3.71512	0.000818975
CCG002743.1	AT4G23180	CRK10 "cysteine-rich RLK (RECEPTOR-like protein kinase) 10"; RLK4 NULL;	1.67346	0.493062	0.527719	0-vs-150	-1.8172	0.0254225	0-vs-300	-1.66773	0.0165358	150-vs-300	0.133482	0.931916
CCG002744.1	AT1G73880	UGT89B1 "UDP-glucosyl transferase 89B1";	0.695997	4.54176	2.47802	0-vs-150	2.87092	0.0102138	0-vs-300	1.99336	0.0209105	150-vs-300	-0.904556	0.214821
CCG002752.1	AT4G08850	MIK2 "MDIS1-INTERACTING RECEPTOR LIKE KINASE2";	0.738929	3.01467	0.446661	0-vs-150	2.00471	0.0290046	0-vs-300	-0.640503	0.557778	150-vs-300	-2.65026	0.00319449
CCG002755.1	AT1G55860	UPL1 "ubiquitin-protein ligase 1";	0.960792	0.622132	1.67253	0-vs-150	-0.540575	0.648165	0-vs-300	0.949201	0.11152	150-vs-300	1.45339	0.0125809
CCG002757.1	AT5G55180	-	18.59	14.5694	43.9994	0-vs-150	-0.349262	0.666303	0-vs-300	1.33918	0.00553443	150-vs-300	1.67873	0.00211179
CCG002773.1	AT3G15050	IQD10 "IQ-domain 10";	8.45219	3.45491	0.998599	0-vs-150	-1.34167	0.0588556	0-vs-300	-3.05634	0.00085631	150-vs-300	-1.718	0.0122459
CCG002782.1	AT1G79850	CS17 NULL; PDE347 "PIGMENT DEFECTIVE 347"; PRPS17 "PLASTID RIBOSOMAL SMALL SUBUNIT PROTEIN 17"; RPS17 "ribosomal protein S17";	86.3665	202.33	68.1143	0-vs-150	1.15028	0.0764014	0-vs-300	-0.34738	0.542238	150-vs-300	-1.51053	0.00319449
CCG002783.1	AT1G79840	GL2 "GLABRA 2";	12.2966	15.7955	22.2571	0-vs-150	0.264066	0.782927	0-vs-300	0.840347	0.043488	150-vs-300	0.563586	0.273482
CCG002791.2	AT3G01480	ATCYP38 "ARABIDOPSIS CYCLOPHILIN 38"; CYP38 "cyclophilin 38";	23.9364	44.1143	15.8243	0-vs-150	0.865594	0.157803	0-vs-300	-0.554924	0.245476	150-vs-300	-1.4396	0.000818975
CCG002794.1	AT1G56010	anac021 "Arabidopsis NAC domain containing protein 21"; ANAC022 "Arabidopsis NAC domain containing protein 22"; NAC1 "NAC domain containing protein 1";	5.62915	1.48605	5.28279	0-vs-150	-2.01997	0.0815994	0-vs-300	-0.0812999	0.940368	150-vs-300	1.9225	0.0166118
CCG002801.1	AT3G06150	-	2.69108	7.96981	2.88582	0-vs-150	1.445	0.0478738	0-vs-300	0.0870841	0.928546	150-vs-300	-1.37386	0.00872768
CCG002803.1	AT3G18670	-	2.12166	0.263512	0.0871707	0-vs-150	-3.03163	0.0258651	0-vs-300	-4.5291	0.0015783	150-vs-300	-1.50895	1
CCG002807.1	AT5G18590	-	3.74364	9.09951	2.31644	0-vs-150	1.25629	0.0318384	0-vs-300	-0.638427	0.265751	150-vs-300	-1.91419	0.000818975
CCG002812.1	AT3G17770	-	18.0276	16.8612	36.5733	0-vs-150	-0.100724	0.93451	0-vs-300	1.12356	0.00697848	150-vs-300	1.20905	0.00717659
CCG002814.1	AT1G69600	ATHB29 "ARABIDOPSIS THALIANA HOMEOBOX PROTEIN 29"; ZFHD1 "zinc finger homeodomain 1"; ZHD11 "ZINC FINGER HOMEODOMAIN 11";	0.457058	6.80644	1.10577	0-vs-150	3.62579	0.00514881	0-vs-300	1.26803	0.202589	150-vs-300	-2.37118	0.00421068
CCG002818.1	AT2G01940	ATIDD15 "ARABIDOPSIS THALIANA INDETERMINATE(ID)-DOMAIN 15"; IDD15 "INDETERMINATE(ID)-DOMAIN 15"; SGR5 "SHOOT GRAVITROPISM 5";	8.38535	13.3635	4.75542	0-vs-150	0.529063	0.480462	0-vs-300	-0.847496	0.0695141	150-vs-300	-1.39182	0.000818975
CCG002826.1	AT1G73360	AtEDT1 NULL; ATHDG11 "HOMEODOMAIN GLABROUS 11"; EDT1 "ENHANCED DROUGHT TOLERANCE 1"; HDG11 "homeodomain GLABROUS 11";	2.30137	6.43763	2.86386	0-vs-150	1.45419	0.0273931	0-vs-300	0.380239	0.539525	150-vs-300	-1.09472	0.0229283
CCG002828.1	AT3G02050	ATKT4 "ARABIDOPSIS THALIANA POTASSIUM TRANSPORTER 4"; ATKUP3 NULL; KUP3 "K+ uptake transporter 3";	0.374092	0.888072	0.149323	0-vs-150	1.2384	0.369633	0-vs-300	-1.23986	1	150-vs-300	-2.48991	0.0462818
CCG002831.1	AT5G37600	ATGLN1;1 "ARABIDOPSIS GLUTAMINE SYNTHASE 1;1"; ATGSR1 "ARABIDOPSIS THALIANA GLUTAMINE SYNTHASE CLONE R1"; GLN1;1 "GLUTAMINE SYNTHASE 1;1"; "GSR 1" "glutamine synthase clone R1";	90.6064	56.9823	184.711	0-vs-150	-0.712954	0.288115	0-vs-300	1.08944	0.014714	150-vs-300	1.78945	0.000818975
CCG002832.1	AT1G67920	-	12.6703	3.70145	11.5531	0-vs-150	-1.84158	0.0176026	0-vs-300	-0.0593361	0.9509	150-vs-300	1.76984	0.00464448
CCG002837.1	AT1G48480	RKL1 "receptor-like kinase 1";	8.12872	11.2832	3.26632	0-vs-150	0.625567	0.438002	0-vs-300	-1.13333	0.0139692	150-vs-300	-1.78009	0.000818975
CCG002843.1	AT3G17930	DAC "Defective Accumulation of Cytochrome b6/f complex";	20.3627	37.6506	15.8022	0-vs-150	0.871952	0.137227	0-vs-300	-0.328413	0.592441	150-vs-300	-1.21168	0.00717659
CCG002852.1	AT3G47570	-	8.1849	8.33527	15.1767	0-vs-150	-0.0453998	0.977573	0-vs-300	0.987549	0.0358959	150-vs-300	1.00706	0.0681693
CCG002888.1	AT1G17710	AtPEPC1 "Arabidopsis thaliana phosphoethanolamine/phosphocholine phosphatase 1"; PEPC1 "phosphoethanolamine/phosphocholine phosphatase 1";	41.1576	119.751	234.4	0-vs-150	1.58367	0.00420688	0-vs-300	2.65126	0.00085631	150-vs-300	1.04949	0.0624179
CCG002895.1	AT1G30135	JAZ8 "jasmonate-zim-domain protein 8"; TIFY5A NULL;	25.3756	9.56847	15.3794	0-vs-150	-1.48531	0.0456089	0-vs-300	-0.71305	0.18241	150-vs-300	0.771971	0.239573
CCG002904.2	AT4G38430	ATROPGEF1 NULL; ROPGEF1 "ROP (rho of plants) guanine nucleotide exchange factor 1";	3.96596	13.0463	2.12741	0-vs-150	1.78509	0.00176324	0-vs-300	-0.804342	0.206602	150-vs-300	-2.60459	0.000818975
CCG002906.1	AT4G38460	AtSSU NULL; GGPPS12 "geranyl(geranyl)diphosphate synthase 12"; GGR "geranylgeranyl reductase"; SSU "small subunit of Heterodimeric geranyl(geranyl)diphosphate synthase";	19.6874	19.6354	35.626	0-vs-150	0.0109825	0.993979	0-vs-300	0.97005	0.0139692	150-vs-300	0.94453	0.0323605
CCG002915.1	AT3G52520	-	1.22739	0.832186	3.19363	0-vs-150	-0.685655	0.697625	0-vs-300	1.35451	0.047559	150-vs-300	2.0306	0.0174711
CCG002923.2	AT4G14210	PDE226 "PIGMENT DEFECTIVE 226"; PDS "PHYTOENE DESATURASE"; PDS3 "phytoene desaturase 3";	5.52838	8.62491	11.8636	0-vs-150	0.746096	0.333677	0-vs-300	1.26585	0.0178395	150-vs-300	0.504844	0.405584
CCG002924.1	AT4G39790	-	0.174955	1.08243	0.306033	0-vs-150	2.4918	0.0294732	0-vs-300	0.863271	0.516781	150-vs-300	-1.6628	0.0738518
CCG002931.1	AT2G16920	PFU2 "PHO2 FAMILY UBIQUITIN CONJUGATION ENZYME 2"; UBC23 "ubiquitin-conjugating enzyme 23";	1.25258	2.22148	8.18919	0-vs-150	0.838841	0.415603	0-vs-300	2.79343	0.00085631	150-vs-300	1.9393	0.000818975
CCG002933.2	AT1G68010	ATHPR1 NULL; HPR "hydroxypyruvate reductase";	149.748	404.021	282.717	0-vs-150	1.4528	0.0273931	0-vs-300	1.03818	0.0272881	150-vs-300	-0.429309	0.599324
CCG002941.1	AT2G16750	-	6.0327	2.12721	15.2748	0-vs-150	-1.54191	0.0353919	0-vs-300	1.39156	0.0015783	150-vs-300	2.92458	0.000818975
CCG002948.1	AT4G38620	ATMYB4 "myb domain protein 4"; MYB4 "myb domain protein 4";	18.807	21.7881	10.6584	0-vs-150	0.164089	0.891004	0-vs-300	-0.783159	0.0890243	150-vs-300	-0.957461	0.0456162
CCG002950.1	AT5G46280	MCM3 "MINICHROMOSOME MAINTENANCE 3";	0.745776	3.49846	1.40897	0-vs-150	2.33843	0.0115536	0-vs-300	0.998849	0.186308	150-vs-300	-1.36786	0.0391989
CCG002951.2	AT5G46290	KAS1 "KETOACYL-ACP SYNTHASE 1"; KASI "3-ketoacyl-acyl carrier protein synthase I";	13.0752	19.3901	9.31222	0-vs-150	0.664919	0.341206	0-vs-300	-0.383367	0.509831	150-vs-300	-1.06691	0.0236803
CCG002964.1	AT3G27970	-	0.457764	0.0111693	0.01	0-vs-150	-5.41274	0.57179	0-vs-300	#NAME?	0.00085631	150-vs-300	#NAME?	1
CCG002966.1	AT4G15890	-	0.31601	1.73703	0.589528	0-vs-150	2.475	0.00514881	0-vs-300	0.951613	0.263009	150-vs-300	-1.54746	0.0376741
CCG002979.1	AT5G41050	-	2.80943	37.7753	0.131359	0-vs-150	3.69338	0.00176324	0-vs-300	-4.43935	0.216469	150-vs-300	-8.15261	0.212672
CCG002990.1	AT5G41070	DRB5 "dsRNA-binding protein 5";	1.29822	4.00166	0.118112	0-vs-150	1.53417	0.0570934	0-vs-300	-3.40721	0.00830909	150-vs-300	-4.95734	0.000818975
CCG002997.1	AT4G18930	-	1.64774	1.70138	7.37398	0-vs-150	-0.0443899	0.988299	0-vs-300	2.2169	0.0015783	150-vs-300	2.24592	0.00508767
CCG003022.1	AT3G23790	AAE16 "acyl activating enzyme 16";	1.61829	2.90889	8.04325	0-vs-150	0.849622	0.40365	0-vs-300	2.43909	0.00085631	150-vs-300	1.57482	0.00421068
CCG003033.1	AT4G20140	GSO1 GASSHO1;	0.105869	1.21329	0.140553	0-vs-150	3.52159	0.431903	0-vs-300	0.475673	1	150-vs-300	-3.054	0.0180991
CCG003037.1	AT1G17620	-	1.62513	3.17872	0.980134	0-vs-150	1.00094	0.345498	0-vs-300	-0.606273	0.512155	150-vs-300	-1.62631	0.0350122
CCG003038.2	AT1G72970	EDA17 "embryo sac development arrest 17"; HTH HOTHEAD;	0.0770813	5.31679	0.0358223	0-vs-150	6.15467	0.0115536	0-vs-300	-1.04932	1	150-vs-300	-7.23653	0.0779029
CCG003039.1	AT1G14440	AtHB31 "homeobox protein 31"; FTM2 "FLORAL TRANSITION AT THE MERISTEM2"; HB31 "homeobox protein 31"; ZHD4 "ZINC FINGER HOMEODOMAIN 4";	0.819063	2.59796	0.689608	0-vs-150	1.49273	0.1219	0-vs-300	-0.253774	0.827063	150-vs-300	-1.77124	0.0154111
CCG003040.1	AT1G09580	-	1.73323	3.34608	6.42213	0-vs-150	0.862936	0.515298	0-vs-300	1.93754	0.00224308	150-vs-300	1.06614	0.15493
CCG003044.1	AT5G41070	DRB5 "dsRNA-binding protein 5";	3.39447	5.61916	0.937726	0-vs-150	0.607878	0.475046	0-vs-300	-1.79858	0.00085631	150-vs-300	-2.42995	0.000818975
CCG003056.1	AT3G02450	-	14.1456	22.6965	10.8558	0-vs-150	0.646453	0.328814	0-vs-300	-0.323907	0.573864	150-vs-300	-0.986823	0.0236803
CCG003059.2	AT5G10730	-	13.306	29.0605	32.8219	0-vs-150	1.11713	0.21435	0-vs-300	1.37402	0.0100207	150-vs-300	0.240084	0.778107
CCG003060.1	AT3G30841	-	10.2021	6.86982	14.2345	0-vs-150	-0.627428	0.408428	0-vs-300	0.504787	0.348942	150-vs-300	1.1183	0.0214555
CCG003066.1	AT5G15900	TBL19 "TRICHOME BIREFRINGENCE-LIKE 19";	3.3476	2.3869	0.21329	0-vs-150	-0.54846	0.636903	0-vs-300	-3.92535	0.00342876	150-vs-300	-3.39004	0.00464448
CCG003123.1	AT2G34680	AIR9 "AUXIN-INDUCED IN ROOT CULTURES 9";	0.562775	1.31643	0.255069	0-vs-150	1.25499	0.136754	0-vs-300	-1.0271	0.219656	150-vs-300	-2.2956	0.00591569
CCG003126.1	AT4G21070	ATBRCA1 "ARABIDOPSIS THALIANA BREAST CANCER SUSCEPTIBILITY1"; BRCA1 "breast cancer susceptibility1";	0.15864	0.978211	0.170208	0-vs-150	2.56332	0.030476	0-vs-300	0.121741	1	150-vs-300	-2.46536	0.00508767
CCG003137.1	AT1G48480	RKL1 "receptor-like kinase 1";	4.54941	13.795	2.59731	0-vs-150	1.74647	0.00176324	0-vs-300	-0.663702	0.249136	150-vs-300	-2.43197	0.000818975
CCG003148.1	AT3G10660	ATCPK2 NULL; CPK2 "calmodulin-domain protein kinase cdpk isoform 2";	3.00822	1.54038	1.18798	0-vs-150	-1.00209	0.268471	0-vs-300	-1.32637	0.0314745	150-vs-300	-0.339703	0.732281
CCG003151.1	AT5G50350	-	0.757462	1.29781	0.372473	0-vs-150	0.709179	0.608648	0-vs-300	-1.02824	0.248522	150-vs-300	-1.74866	0.0424343
CCG003152.1	AT3G10690	GYRA "DNA GYRASE A";	1.98187	2.24179	0.249079	0-vs-150	0.162744	0.923959	0-vs-300	-2.80646	0.0175681	150-vs-300	-2.98087	0.00265604
CCG003173.1	AT1G11820	-	12.3626	15.6194	7.05847	0-vs-150	0.308299	0.754977	0-vs-300	-0.782982	0.125036	150-vs-300	-1.10734	0.030924
CCG003177.1	AT4G22010	sks4 "SKU5 similar 4";	0.064274	1.80609	0.0532454	0-vs-150	4.83656	0.0629098	0-vs-300	-0.170174	1	150-vs-300	-5.02926	0.00635237
CCG003183.1	AT1G11860	-	31.0029	46.6088	23.258	0-vs-150	0.543395	0.463984	0-vs-300	-0.395584	0.443143	150-vs-300	-0.954949	0.044887
CCG003186.1	AT4G04480	-	1.31544	0.01	0.0090389	0-vs-150	#NAME?	0.00176324	0-vs-300	-7.20875	0.387736	150-vs-300	inf	1
CCG003190.1	AT1G11910	APA1 "aspartic proteinase A1"; ATAPA1 NULL; AtPaspA1 NULL; PaspA1 "putative aspartic proteinase A1";	19.2088	13.2221	6.1439	0-vs-150	-0.500133	0.502434	0-vs-300	-1.55072	0.00085631	150-vs-300	-1.06711	0.0376741
CCG003191.1	AT4G04450	AtWRKY42 NULL; WRKY42 NULL;	65.9822	20.2295	66.8615	0-vs-150	-1.86643	0.00176324	0-vs-300	-0.0193531	0.982652	150-vs-300	1.83405	0.000818975
CCG003197.1	AT1G11925	-	0.948897	0.01	0.0253734	0-vs-150	#NAME?	0.00176324	0-vs-300	-5.2209	0.388558	150-vs-300	inf	1
CCG003207.1	AT4G22130	SRF8 "STRUBBELIG-receptor family 8";	5.25264	7.54606	2.99727	0-vs-150	0.535823	0.55922	0-vs-300	-0.68178	0.279174	150-vs-300	-1.23335	0.019741
CCG003211.2	AT1G62360	BUM BUMBERSHOOT; BUM1 "BUMBERSHOOT 1"; SHL SHOOTLESS; STM "SHOOT MERISTEMLESS"; WAM WALDMEISTER; WAM1 "WALDMEISTER 1";	0.0153721	0.304882	0.01	0-vs-150	4.22201	0.455789	0-vs-300	#NAME?	1	150-vs-300	#NAME?	0.000818975
CCG003226.1	AT4G22260	IM IMMUTANS; IM1 NULL; PTOX "plastid terminal oxidase";	171.594	46.818	77.6324	0-vs-150	-1.99257	0.00176324	0-vs-300	-1.15156	0.0168756	150-vs-300	0.828153	0.0689062
CCG003227.1	AT3G25070	AtRIN4 NULL; RIN4 "RPM1 interacting protein 4";	2.23406	0.613241	0.46242	0-vs-150	-1.9984	0.110726	0-vs-300	-2.32791	0.0100207	150-vs-300	-0.339234	0.82849
CCG003230.1	AT4G22290	-	4.23603	7.27639	1.0105	0-vs-150	0.785393	0.257879	0-vs-300	-1.97995	0.00085631	150-vs-300	-2.78352	0.000818975
CCG003231.1	AT1G62400	HT1 "high leaf temperature 1";	6.4644	2.46103	2.05124	0-vs-150	-1.46784	0.0728389	0-vs-300	-1.63724	0.00553443	150-vs-300	-0.18693	0.860975
CCG003244.1	AT3G54040	-	27.743	22.3868	67.4931	0-vs-150	-0.32791	0.770297	0-vs-300	1.36404	0.00085631	150-vs-300	1.68212	0.000818975
CCG003253.1	AT4G02340	-	0.434393	10.6684	0.0587452	0-vs-150	4.78482	0.00514881	0-vs-300	-2.7252	0.239195	150-vs-300	-7.53705	0.0933807
CCG003269.1	AT3G07610	IBM1 "increase in bonsai methylation 1";	0.0885559	1.36553	0.219415	0-vs-150	3.87538	0.00614407	0-vs-300	1.36174	0.187642	150-vs-300	-2.5321	0.00211179
CCG003276.1	AT2G22010	RKP "related to KPC1";	10.6537	8.91333	17.1212	0-vs-150	-0.245666	0.790029	0-vs-300	0.781333	0.0658288	150-vs-300	1.01067	0.0203006
CCG003280.1	AT2G21970	SEP2 "stress enhanced protein 2";	30.8137	54.6432	72.1891	0-vs-150	0.740013	0.248177	0-vs-300	1.24768	0.00224308	150-vs-300	0.498396	0.359179
CCG003281.1	AT2G21960	-	16.963	40.0494	18.4738	0-vs-150	1.24849	0.0262826	0-vs-300	0.158228	0.824664	150-vs-300	-1.10538	0.0174711
CCG003282.1	AT5G09970	CYP78A7 """cytochrome P450, family 78, subfamily A, polypeptide 7""";	0.484079	1.47352	0.0534539	0-vs-150	1.82818	0.155593	0-vs-300	-3.01489	0.0340509	150-vs-300	-4.86857	0.0487182
CCG003289.1	AT5G64820	-	9.88473	3.03154	11.6862	0-vs-150	-1.87412	0.0674338	0-vs-300	0.246723	0.782682	150-vs-300	2.11205	0.0345147
CCG003303.1	AT1G11125	-	0.116534	2.91835	0.0595475	0-vs-150	4.33478	0.0440193	0-vs-300	-1.0352	0.52944	150-vs-300	-5.37954	0.0456162
CCG003304.4	AT4G39400	ATBRI1 NULL; BIN1 "BR INSENSITIVE 1"; BRI1 "BRASSINOSTEROID INSENSITIVE 1"; CBB2 "CABBAGE 2"; DWF2 "DWARF 2";	10.106	17.6969	3.7484	0-vs-150	0.832048	0.191966	0-vs-300	-1.34654	0.0015783	150-vs-300	-2.19823	0.000818975
CCG003310.1	AT5G64750	ABR1 "ABA REPRESSOR1";	2.12467	0.534268	2.32971	0-vs-150	-2.02973	0.064481	0-vs-300	0.18805	0.835667	150-vs-300	2.21228	0.0430565
CCG003311.2	AT2G21790	ATRNR1 "RIBONUCLEOTIDE REDUCTASE LARGE SUBUNIT 1"; CLS8 "CRINKLY LEAVES 8"; DPD2 "defective in pollen organelle DNA degradation 2"; R1 "RIBONUCLEOTIDE REDUCTASE 1"; RNR1 "ribonucleotide reductase 1";	3.35714	10.7535	4.29523	0-vs-150	1.76748	0.0115536	0-vs-300	0.437236	0.464232	150-vs-300	-1.356	0.00591569
CCG003324.1	AT3G19970	-	4.76442	4.18769	9.13261	0-vs-150	-0.241551	0.869899	0-vs-300	0.995452	0.0763094	150-vs-300	1.2244	0.03854
CCG003329.1	AT5G23310	FSD3 "Fe superoxide dismutase 3"; SOD3 "superoxide dismutase 3";	3.892	9.37902	8.80918	0-vs-150	1.26227	0.145796	0-vs-300	1.23522	0.0286534	150-vs-300	-0.0429222	0.964549
CCG003332.1	AT5G04190	PKS4 "phytochrome kinase substrate 4";	1.06041	3.63674	1.17164	0-vs-150	1.84966	0.0502821	0-vs-300	0.247684	0.83931	150-vs-300	-1.61854	0.0229283
CCG003347.1	AT5G08280	HEMC "hydroxymethylbilane synthase"; RUG1 "RUGOSA 1";	24.0588	26.7529	12.4083	0-vs-150	0.0878194	0.940302	0-vs-300	-0.937596	0.0255202	150-vs-300	-1.04412	0.0171731
CCG003348.2	AT5G23210	SCPL34 "serine carboxypeptidase-like 34";	31.9219	6.88411	6.79371	0-vs-150	-2.30119	0.00176324	0-vs-300	-2.22156	0.00085631	150-vs-300	0.0649186	0.943275
CCG003352.1	AT5G23200	-	0.896637	0.814728	0.140024	0-vs-150	-0.0438874	0.988699	0-vs-300	-2.64475	0.0348349	150-vs-300	-2.63422	0.180252
CCG003363.2	AT5G37600	ATGLN1;1 "ARABIDOPSIS GLUTAMINE SYNTHASE 1;1"; ATGSR1 "ARABIDOPSIS THALIANA GLUTAMINE SYNTHASE CLONE R1"; GLN1;1 "GLUTAMINE SYNTHASE 1;1"; "GSR 1" "glutamine synthase clone R1";	44.1401	19.744	50.5489	0-vs-150	-1.19949	0.0239287	0-vs-300	0.262357	0.655446	150-vs-300	1.44635	0.000818975
CCG003372.1	AT4G39490	CYP96A10 """cytochrome P450, family 96, subfamily A, polypeptide 10""";	0.53312	2.9244	0.114474	0-vs-150	2.43789	0.0181473	0-vs-300	-2.15251	0.0790511	150-vs-300	-4.62084	0.0177718
CCG003374.1	AT1G66350	RGL NULL; RGL1 "RGA-like 1";	0.486033	1.1242	0.142558	0-vs-150	1.16367	0.44597	0-vs-300	-1.71703	0.192122	150-vs-300	-2.90235	0.0263332
CCG003376.1	AT4G37850	-	2.07023	1.14092	4.75308	0-vs-150	-0.985411	0.415914	0-vs-300	1.24153	0.047559	150-vs-300	2.2163	0.0231812
CCG003382.1	AT1G80600	TUP5 "TUMOR PRONE 5"; WIN1 "HOPW1-1-interacting 1";	6.7851	13.7346	2.53059	0-vs-150	1.0787	0.101621	0-vs-300	-1.32957	0.00787475	150-vs-300	-2.42583	0.000818975
CCG003383.1	AT2G30070	ATKT1 "potassium transporter 1"; ATKT1P NULL; ATKUP1 NULL; KT1 "potassium transporter 1"; KUP1 "POTASSIUM UPTAKE TRANSPORTER 1";	1.10555	3.31094	0.195292	0-vs-150	1.74817	0.042528	0-vs-300	-2.3497	0.0215201	150-vs-300	-4.12128	0.00265604
CCG003384.1	AT3G12870	-	1.06906	6.33522	1.56078	0-vs-150	2.58817	0.0342217	0-vs-300	0.554196	0.664449	150-vs-300	-2.05653	0.0138537
CCG003390.1	AT1G79150	-	8.71875	7.25979	15.0993	0-vs-150	-0.325784	0.71047	0-vs-300	0.832062	0.0541702	150-vs-300	1.14245	0.00677558
CCG003391.1	AT1G59960	-	8.17797	11.5663	2.7161	0-vs-150	0.509684	0.602141	0-vs-300	-1.57386	0.011631	150-vs-300	-2.10292	0.00370527
CCG003400.1	AT1G56010	anac021 "Arabidopsis NAC domain containing protein 21"; ANAC022 "Arabidopsis NAC domain containing protein 22"; NAC1 "NAC domain containing protein 1";	15.8426	6.40792	38.4882	0-vs-150	-1.37635	0.0459507	0-vs-300	1.3005	0.00085631	150-vs-300	2.66297	0.000818975
CCG003401.1	AT1G56020	-	6.01334	3.89495	2.76682	0-vs-150	-0.71762	0.35764	0-vs-300	-1.04952	0.022804	150-vs-300	-0.349297	0.628809
CCG003412.2	AT3G51440	-	2.86416	4.83677	0.721068	0-vs-150	0.781514	0.450108	0-vs-300	-1.9329	0.0127826	150-vs-300	-2.73757	0.000818975
CCG003413.1	AT2G17650	-	4.80202	6.89189	8.95434	0-vs-150	0.513447	0.551942	0-vs-300	0.999824	0.0212209	150-vs-300	0.47089	0.385305
CCG003415.1	AT4G35640	ATSERAT3;2 "serine acetyltransferase 3;2"; SERAT3;2 "serine acetyltransferase 3;2";	11.6285	12.4766	20.5877	0-vs-150	0.0652009	0.963148	0-vs-300	0.892807	0.047559	150-vs-300	0.815524	0.113479
CCG003428.1	AT2G17220	Kin3 "kinase 3";	1.65499	3.07624	0.876069	0-vs-150	0.974343	0.401497	0-vs-300	-0.793924	0.397224	150-vs-300	-1.78934	0.0442066
CCG003429.2	AT4G35590	RKD5 "RWP-RK domain-containing 5";	1.56552	4.41854	1.43828	0-vs-150	1.43836	0.126554	0-vs-300	-0.148467	0.903035	150-vs-300	-1.60488	0.0335534
CCG003445.1	AT3G51480	ATGLR3.6 "glutamate receptor 3.6"; GLR3.6 NULL; GLR3.6 "glutamate receptor 3.6";	3.40068	1.13305	1.33124	0-vs-150	-1.59898	0.0989734	0-vs-300	-1.20616	0.0463442	150-vs-300	0.374706	0.723861
CCG003446.1	AT3G51480	ATGLR3.6 "glutamate receptor 3.6"; GLR3.6 NULL; GLR3.6 "glutamate receptor 3.6";	6.46375	18.4501	7.26481	0-vs-150	1.55255	0.00699091	0-vs-300	0.302699	0.63776	150-vs-300	-1.26493	0.00150076
CCG003449.1	AT2G17040	anac036 "NAC domain containing protein 36"; NAC036 "NAC domain containing protein 36";	1.50372	2.47808	3.39114	0-vs-150	0.648997	0.57489	0-vs-300	1.19113	0.0484831	150-vs-300	0.529787	0.567368
CCG003459.1	AT1G65770	AMR1 "ascorbic acid mannose pathway regulator 1";	15.079	3.58956	3.80853	0-vs-150	-2.15496	0.00308396	0-vs-300	-1.9243	0.00085631	150-vs-300	0.21856	0.825601
CCG003461.1	AT2G17030	-	9.07283	5.11173	13.1482	0-vs-150	-0.897728	0.263682	0-vs-300	0.648925	0.220197	150-vs-300	1.53288	0.00464448
CCG003464.1	AT4G35790	ATPLDDELTA "ARABIDOPSIS THALIANA PHOSPHOLIPASE D DELTA"; PLDDELTA "phospholipase D delta";	10.4583	14.301	5.19403	0-vs-150	0.426697	0.64389	0-vs-300	-0.985221	0.0426387	150-vs-300	-1.43401	0.000818975
CCG003472.2	AT4G35770	ATSEN1 "ARABIDOPSIS THALIANA SENESCENCE 1"; DIN1 "DARK INDUCIBLE 1"; SEN1 "SENESCENCE 1"; SEN1 "SENESCENCE ASSOCIATED GENE 1";	16.5551	5.37834	6.37027	0-vs-150	-1.72016	0.0217283	0-vs-300	-1.3962	0.0104677	150-vs-300	0.310658	0.780432
CCG003477.1	AT4G35750	-	58.1349	134.609	138.507	0-vs-150	1.19298	0.022301	0-vs-300	1.34178	0.0015783	150-vs-300	0.132659	0.861112
CCG003482.1	AT2G17710	-	70.5437	72.2523	147.366	0-vs-150	-0.0440605	0.973205	0-vs-300	1.10968	0.00787475	150-vs-300	1.14494	0.0239764
CCG003487.1	AT1G21740	-	1.33832	4.75562	1.85976	0-vs-150	1.74004	0.00514881	0-vs-300	0.493434	0.539063	150-vs-300	-1.26153	0.0283877
CCG003488.1	AT3G51370	-	29.5407	30.1159	49.2401	0-vs-150	0.0566412	0.962115	0-vs-300	0.84606	0.0473257	150-vs-300	0.775307	0.115475
CCG003503.1	AT1G11790	ADT1 "arogenate dehydratase 1"; AtADT1 "Arabidopsis thaliana arogenate dehydratase 1";	1.73539	1.7191	4.44061	0-vs-150	-0.0115892	0.996495	0-vs-300	1.4513	0.0356491	150-vs-300	1.44975	0.0487182
CCG003506.1	AT1G11740	-	5.84497	6.41185	1.77045	0-vs-150	0.0202407	0.992566	0-vs-300	-1.7066	0.00961937	150-vs-300	-1.74092	0.0186626
CCG003515.1	AT5G38280	PR5K "PR5-like receptor kinase";	6.73176	1.71332	6.44032	0-vs-150	-2.00166	0.00514881	0-vs-300	0.0229029	0.979377	150-vs-300	2.01321	0.00549535
CCG003519.1	AT2G46410	CPC CAPRICE;	6.08978	14.0238	2.88599	0-vs-150	0.928225	0.261256	0-vs-300	-1.13241	0.104557	150-vs-300	-2.07683	0.00464448
CCG003521.1	AT4G21960	PRXR1 NULL;	228.384	414.277	29.3439	0-vs-150	0.736611	0.534743	0-vs-300	-2.98443	0.00085631	150-vs-300	-3.73755	0.000818975
CCG003524.1	AT1G78960	ATLUP2 "lupeol synthase 2"; LUP2 "lupeol synthase 2";	0.0649246	1.2869	0.01	0-vs-150	4.33073	0.023416	0-vs-300	#NAME?	1	150-vs-300	#NAME?	0.000818975
CCG003525.1	AT1G11700	-	11.9993	12.4097	2.56213	0-vs-150	0.212423	0.8647	0-vs-300	-2.09887	0.00085631	150-vs-300	-2.32513	0.000818975
CCG003526.1	AT1G50660	-	0.084391	0.674917	0.0290339	0-vs-150	2.92515	0.0396316	0-vs-300	-1.64769	1	150-vs-300	-4.59235	0.399362
CCG003528.1	AT1G61900	-	2.37635	4.64012	1.14216	0-vs-150	1.0595	0.285213	0-vs-300	-0.971182	0.282138	150-vs-300	-2.04405	0.0191895
CCG003530.1	AT3G21690	-	6.87845	15.3446	50.1874	0-vs-150	1.26958	0.0396316	0-vs-300	3.10484	0.00085631	150-vs-300	1.82457	0.000818975
CCG003531.1	AT1G61890	-	48.0029	67.4408	148.679	0-vs-150	0.540223	0.562768	0-vs-300	1.81514	0.00085631	150-vs-300	1.26668	0.0106374
CCG003538.1	AT4G21895	-	0.211267	0.671148	0.0978962	0-vs-150	1.73362	0.161866	0-vs-300	-1.00927	1	150-vs-300	-2.76398	0.0281412
CCG003541.2	AT4G21820	-	0.143967	0.855809	0.157345	0-vs-150	2.70295	0.0176026	0-vs-300	0.219227	1	150-vs-300	-2.51781	0.0275805
CCG003542.1	AT3G26040	-	15.788	4.14976	1.23805	0-vs-150	-1.98243	0.0136796	0-vs-300	-3.66091	0.00085631	150-vs-300	-1.69468	0.0456162
CCG003543.1	AT5G36110	CYP716A1 """cytochrome P450, family 716, subfamily A, polypeptide 1""";	0.169212	0.0937107	1.48587	0-vs-150	-0.905564	1	0-vs-300	3.17238	0.00697848	150-vs-300	4.04629	0.00872768
CCG003546.1	AT1G61870	PPR336 "pentatricopeptide repeat 336";	14.1189	6.4735	12.0797	0-vs-150	-1.16191	0.0466248	0-vs-300	-0.193564	0.788233	150-vs-300	0.953056	0.0769754
CCG003556.1	AT1G11600	CYP77B1 """cytochrome P450, family 77, subfamily B, polypeptide 1""";	1.08915	15.7173	0.13225	0-vs-150	3.96911	0.00176324	0-vs-300	-2.929	0.0172373	150-vs-300	-6.9178	0.000818975
CCG003559.1	AT1G61820	BGLU46 "beta glucosidase 46";	5.29635	0.339933	0.0865809	0-vs-150	-4.01459	0.00420688	0-vs-300	-5.88564	0.022804	150-vs-300	-1.88168	0.206225
CCG003560.1	AT1G61800	ATGPT2 "ARABIDOPSIS GLUCOSE-6-PHOSPHATE/PHOSPHATE TRANSLOCATOR 2"; GPT2 "glucose-6-phosphate/phosphate translocator 2";	9.28784	11.3012	132.884	0-vs-150	0.283719	0.799059	0-vs-300	3.97968	0.00085631	150-vs-300	3.68732	0.000818975
CCG003562.1	AT1G70880	-	2029.7	550.553	445.92	0-vs-150	-1.91126	0.0363667	0-vs-300	-2.17832	0.00085631	150-vs-300	-0.288019	0.771638
CCG003566.1	AT4G04890	PDF2 "protodermal factor 2";	0.349483	1.11499	0.291883	0-vs-150	1.72506	0.186896	0-vs-300	-0.188915	0.891248	150-vs-300	-1.93605	0.0307084
CCG003567.1	AT5G54770	THI1 NULL; THI4 THIAMINE4; TZ "THIAZOLE REQUIRING";	1238.89	1216.29	204.346	0-vs-150	0.0674422	0.981192	0-vs-300	-2.49865	0.00285891	150-vs-300	-2.58035	0.03942
CCG003568.1	AT4G04900	RIC10 "ROP-interactive CRIB motif-containing protein 10";	4.16642	9.01958	1.09345	0-vs-150	1.08315	0.150609	0-vs-300	-1.90387	0.0112128	150-vs-300	-3.00204	0.000818975
CCG003571.1	AT1G11545	XTH8 "xyloglucan endotransglucosylase/hydrolase 8";	2.05872	8.01581	0.552225	0-vs-150	1.90108	0.0115536	0-vs-300	-1.87777	0.0178395	150-vs-300	-3.79558	0.000818975
CCG003586.1	AT4G20940	GHR1 "GUARD CELL HYDROGEN PEROXIDE-RESISTANT 1";	0.597834	2.35371	0.430337	0-vs-150	2.11939	0.00614407	0-vs-300	-0.336589	0.743398	150-vs-300	-2.47983	0.000818975
CCG003587.1	AT3G05950	-	0.01	0.51257	0.01	0-vs-150	inf	0.00420688	0-vs-300	0	1	150-vs-300	#NAME?	0.000818975
CCG003595.1	AT1G55810	UKL3 "uridine kinase-like 3";	2.70905	21.0237	8.27815	0-vs-150	3.0137	0.00176324	0-vs-300	1.69961	0.00085631	150-vs-300	-1.33104	0.00265604
CCG003607.1	AT5G36210	-	6.796	6.83522	2.32982	0-vs-150	0.0482396	0.972061	0-vs-300	-1.42669	0.0015783	150-vs-300	-1.50131	0.00265604
CCG003612.1	AT1G47490	ATRBP47C "RNA-binding protein 47C"; RBP47C "RNA-binding protein 47C";	1.6514	3.15952	0.243454	0-vs-150	0.830448	0.561462	0-vs-300	-2.77325	0.00830909	150-vs-300	-3.63529	0.0361642
CCG003640.1	AT1G64720	CP5 NULL;	2.77749	4.87218	7.88855	0-vs-150	0.788408	0.402156	0-vs-300	1.58078	0.0239686	150-vs-300	0.771465	0.205738
CCG003642.1	AT5G24510	-	2.97848	6.60984	1.79899	0-vs-150	1.40464	0.208866	0-vs-300	-0.558129	0.585648	150-vs-300	-1.98099	0.0247391
CCG003651.1	AT4G00820	iqd17 "IQ-domain 17";	0.0394989	1.01551	0.01	0-vs-150	4.50767	0.0809561	0-vs-300	#NAME?	1	150-vs-300	#NAME?	0.000818975
CCG003652.1	AT5G53660	AtGRF7 "growth-regulating factor 7"; GRF7 "growth-regulating factor 7";	6.3614	12.2968	0.843754	0-vs-150	0.782247	0.253298	0-vs-300	-2.92063	0.00085631	150-vs-300	-3.71868	0.000818975
CCG003660.1	AT2G46680	ATHB-7 "homeobox 7"; ATHB7 "ARABIDOPSIS THALIANA HOMEOBOX 7"; HB-7 "homeobox 7";	22.6415	8.14611	46.5448	0-vs-150	-1.52608	0.00866085	0-vs-300	1.06175	0.0195393	150-vs-300	2.57477	0.000818975
CCG003665.1	AT5G53550	ATYSL3 "YELLOW STRIPE LIKE 3"; YSL3 "YELLOW STRIPE like 3";	129.057	154.286	61.3386	0-vs-150	0.227022	0.892686	0-vs-300	-1.06141	0.0311933	150-vs-300	-1.3002	0.0538893
CCG003669.1	AT3G28890	AtRLP43 "receptor like protein 43"; RLP43 "receptor like protein 43";	3.62853	7.24336	0.618402	0-vs-150	0.954217	0.336427	0-vs-300	-2.47561	0.0120118	150-vs-300	-3.45715	0.0314452
CCG003670.1	AT3G11080	AtRLP35 "receptor like protein 35"; RLP35 "receptor like protein 35";	0.518358	1.55314	0.0813162	0-vs-150	1.57222	0.205509	0-vs-300	-2.49368	0.0782994	150-vs-300	-4.07541	0.00796029
CCG003672.1	AT3G28890	AtRLP43 "receptor like protein 43"; RLP43 "receptor like protein 43";	2.93991	2.79236	0.71571	0-vs-150	-0.138148	0.949195	0-vs-300	-1.83234	0.0157786	150-vs-300	-1.7126	0.050341
CCG003676.1	AT2G15080	AtRLP19 "receptor like protein 19"; RLP19 "receptor like protein 19";	2.02622	1.08709	0.26964	0-vs-150	-1.06973	0.370363	0-vs-300	-2.7879	0.00224308	150-vs-300	-1.74029	0.103324
CCG003677.2	AT2G33060	AtRLP27 "receptor like protein 27"; RLP27 "receptor like protein 27";	3.00237	7.00546	2.7531	0-vs-150	1.22896	0.140748	0-vs-300	0.0281434	0.981136	150-vs-300	-1.2125	0.0430565
CCG003680.1	AT5G24590	ANAC091 "Arabidopsis NAC domain containing protein 91"; ANAC91 NULL; TIP "TCV-interacting protein";	16.6627	8.00096	18.44	0-vs-150	-1.11516	0.0648519	0-vs-300	0.182533	0.795881	150-vs-300	1.2848	0.00549535
CCG003690.1	AT5G24530	AtDMR6 NULL; DMR6 "DOWNY MILDEW RESISTANT 6";	23.6193	41.8325	71.6539	0-vs-150	0.751954	0.332749	0-vs-300	1.69107	0.00085631	150-vs-300	0.926758	0.109157
CCG003692.1	AT1G68490	-	107.812	164.942	37.4853	0-vs-150	0.54858	0.445702	0-vs-300	-1.49381	0.00085631	150-vs-300	-2.05319	0.000818975
CCG003697.1	AT3G57270	BG1 """beta-1,3-glucanase 1""";	29.9789	53.2078	10.5896	0-vs-150	0.592654	0.569592	0-vs-300	-1.53339	0.0015783	150-vs-300	-2.13074	0.000818975
CCG003714.1	AT1G78600	BBX22 "B-box domain protein 22"; DBB3 "DOUBLE B-BOX 3"; LZF1 "light-regulated zinc finger protein 1"; STH3 "SALT TOLERANCE HOMOLOG 3";	21.0044	6.40478	18.5552	0-vs-150	-1.76111	0.00176324	0-vs-300	-0.140442	0.837599	150-vs-300	1.60331	0.000818975
CCG003715.1	AT1G78610	MSL6 "mechanosensitive channel of small conductance-like 6";	0.880633	2.74134	3.17152	0-vs-150	1.61135	0.0429427	0-vs-300	1.8919	0.00085631	150-vs-300	0.261624	0.737849
CCG003717.2	AT1G78620	VTE6 "VITAMIN E DEFICIENT6";	14.0602	11.8105	5.56906	0-vs-150	-0.290839	0.78732	0-vs-300	-1.26929	0.00830909	150-vs-300	-0.991188	0.0759556
CCG003718.1	AT1G78630	emb1473 "embryo defective 1473";	17.9049	13.5449	2.0501	0-vs-150	-0.39637	0.761177	0-vs-300	-3.10151	0.00085631	150-vs-300	-2.71527	0.000818975
CCG003721.1	AT1G53440	-	6.17916	1.92761	3.78958	0-vs-150	-1.73209	0.0169793	0-vs-300	-0.630672	0.265062	150-vs-300	1.07839	0.0598487
CCG003726.1	AT5G22090	-	3.98302	9.17593	6.01629	0-vs-150	1.1131	0.0491967	0-vs-300	0.594198	0.232624	150-vs-300	-0.535713	0.292856
CCG003730.1	AT5G22070	-	14.0561	7.74007	6.03372	0-vs-150	-0.870812	0.19059	0-vs-300	-1.13184	0.0139692	150-vs-300	-0.280379	0.713421
CCG003732.1	AT5G22050	-	4.35656	2.28348	1.2545	0-vs-150	-0.995996	0.218388	0-vs-300	-1.75925	0.00285891	150-vs-300	-0.779093	0.390663
CCG003738.1	AT1G08470	SSL3 "strictosidine synthase-like 3";	15.5885	8.66826	16.9517	0-vs-150	-0.886828	0.165927	0-vs-300	0.175	0.822066	150-vs-300	1.05171	0.0168831
CCG003739.1	AT3G19270	CYP707A4 """cytochrome P450, family 707, subfamily A, polypeptide 4""";	0.01	0.897139	0.245113	0-vs-150	inf	0.00308396	0-vs-300	inf	1	150-vs-300	-1.7194	0.369352
CCG003744.1	AT5G07830	AtGUS2 "glucuronidase 2"; GUS2 "glucuronidase 2";	35.8214	37.2635	18.3717	0-vs-150	0.0793032	0.948962	0-vs-300	-0.874477	0.0465026	150-vs-300	-0.969624	0.0257909
CCG003745.1	AT5G61210	ATSNAP33 NULL; ATSNAP33B NULL; SNAP33 "soluble N-ethylmaleimide-sensitive factor adaptor protein 33"; SNP33 NULL;	55.5433	20.1729	33.5711	0-vs-150	-1.51991	0.00176324	0-vs-300	-0.684421	0.140188	150-vs-300	0.819863	0.0794707
CCG003748.1	AT1G17650	AtGLYR2 NULL; GLYR2 "glyoxylate reductase 2"; GR2 "GLYOXYLATE REDUCTASE 2";	0.01	0.827686	0.01	0-vs-150	inf	0.00176324	0-vs-300	0	1	150-vs-300	#NAME?	0.00265604
CCG003751.1	AT5G05220	-	25.8471	13.5992	55.5728	0-vs-150	-1.0098	0.141512	0-vs-300	1.11349	0.0131744	150-vs-300	2.11131	0.000818975
CCG003753.1	AT3G29780	RALFL27 "ralf-like 27";	34.9138	120.029	1.1001	0-vs-150	1.84362	0.0211867	0-vs-300	-4.85378	0.00649401	150-vs-300	-6.72078	0.00464448
CCG003763.1	AT1G14870	AtPCR2 NULL; PCR2 "PLANT CADMIUM RESISTANCE 2";	43.8882	40.9773	168.675	0-vs-150	-0.154104	0.915469	0-vs-300	2.05335	0.00085631	150-vs-300	2.19338	0.000818975
CCG003764.1	AT1G70710	ATGH9B1 "glycosyl hydrolase 9B1"; CEL1 "CELLULASE 1"; GH9B1 "glycosyl hydrolase 9B1";	0.16944	4.31415	0.0868378	0-vs-150	4.85166	0.0308726	0-vs-300	-0.800564	1	150-vs-300	-5.67847	0.00508767
CCG003766.1	AT1G23200	HMS "HIGHLY METHYL ESTERIFIED SEEDS";	11.9488	2.47771	11.8602	0-vs-150	-2.2602	0.00420688	0-vs-300	0.099162	0.909865	150-vs-300	2.33181	0.000818975
CCG003768.1	AT1G14900	HMGA "high mobility group A";	1.88501	24.7073	2.84993	0-vs-150	3.76576	0.00176324	0-vs-300	0.642846	0.337874	150-vs-300	-3.14564	0.000818975
CCG003772.1	AT2G01590	CRR3 "CHLORORESPIRATORY REDUCTION 3";	48.1925	129.688	51.1462	0-vs-150	1.24197	0.0367424	0-vs-300	0.0424016	0.958234	150-vs-300	-1.2093	0.0138537
CCG003774.1	AT1G70760	CRR23 "CHLORORESPIRATORY REDUCTION 23"; NdhL "NADH dehydrogenase-like complex L";	46.9056	133.849	38.3849	0-vs-150	1.55654	0.00514881	0-vs-300	-0.153247	0.837764	150-vs-300	-1.72186	0.000818975
CCG003776.1	AT1G14920	GAI "GIBBERELLIC ACID INSENSITIVE"; RGA2 "RESTORATION ON GROWTH ON AMMONIA 2";	13.1518	14.2492	6.98008	0-vs-150	0.153836	0.889492	0-vs-300	-0.815173	0.0738526	150-vs-300	-0.98706	0.032101
CCG003779.1	AT1G70890	MLP43 "major latex protein like 43"; MLP43 "MLP-like protein 43";	12.3955	7.00902	0.774893	0-vs-150	-0.950785	0.295595	0-vs-300	-3.95584	0.00085631	150-vs-300	-3.0225	0.000818975
CCG003782.1	AT1G23110	-	7.97521	18.786	42.2718	0-vs-150	1.16048	0.102058	0-vs-300	2.43737	0.00085631	150-vs-300	1.26393	0.00677558
CCG003786.3	AT1G23090	AST91 "sulfate transporter 91"; SULTR3;3 NULL;	17.4387	5.16085	27.5297	0-vs-150	-1.75131	0.0142535	0-vs-300	0.755001	0.154372	150-vs-300	2.49136	0.000818975
CCG003791.1	AT1G70940	ATPIN3 "ARABIDOPSIS PIN-FORMED 3"; PIN3 "PIN-FORMED 3";	24.0907	28.9618	6.3897	0-vs-150	0.225783	0.83163	0-vs-300	-1.85235	0.00085631	150-vs-300	-2.09172	0.000818975
CCG003793.1	AT1G70950	-	14.1705	16.6058	4.66975	0-vs-150	0.0993455	0.932043	0-vs-300	-1.62902	0.00085631	150-vs-300	-1.74247	0.000818975
CCG003794.1	AT1G23050	-	9.59016	15.0014	4.24846	0-vs-150	0.542174	0.507046	0-vs-300	-1.13414	0.0411814	150-vs-300	-1.68805	0.00913762
CCG003795.1	AT1G23040	-	547.343	369.788	241.552	0-vs-150	-0.686691	0.392893	0-vs-300	-1.20256	0.00449893	150-vs-300	-0.527149	0.348712
CCG003797.1	AT1G71000	-	2.25923	0.01	0.303983	0-vs-150	#NAME?	0.00176324	0-vs-300	-2.99207	0.123851	150-vs-300	inf	0.0174711
CCG003803.1	AT4G09460	AtMYB6 "myb domain protein 6"; MYB6 "myb domain protein 6";	21.3783	21.3139	44.4805	0-vs-150	-0.077586	0.950446	0-vs-300	1.10443	0.0108404	150-vs-300	1.17077	0.0109373
CCG003805.1	AT1G71040	LPR2 "Low Phosphate Root2";	59.6766	21.1485	11.1395	0-vs-150	-1.5661	0.00514881	0-vs-300	-2.3778	0.00085631	150-vs-300	-0.829598	0.090361
CCG003807.1	AT1G23000	-	1.0644	9.34197	0.065675	0-vs-150	3.14061	0.00176324	0-vs-300	-3.98334	0.00873861	150-vs-300	-7.13787	0.0177718
CCG003814.1	AT2G01320	ABCG7 "ATP-binding cassette G7";	9.81519	15.7039	4.86619	0-vs-150	0.614621	0.443098	0-vs-300	-1.00764	0.0442379	150-vs-300	-1.63472	0.000818975
CCG003817.1	AT2G01290	RPI2 "ribose-5-phosphate isomerase 2";	29.0171	35.7114	104.517	0-vs-150	0.263753	0.808956	0-vs-300	1.94523	0.00085631	150-vs-300	1.66676	0.000818975
CCG003818.1	AT1G71110	-	3.66372	6.30466	10.564	0-vs-150	0.853678	0.261438	0-vs-300	1.69487	0.00085631	150-vs-300	0.821726	0.111063
CCG003831.1	AT1G15170	-	1.2858	4.30093	2.16338	0-vs-150	1.90658	0.0396316	0-vs-300	0.901497	0.23467	150-vs-300	-1.02861	0.193001
CCG003839.1	AT1G15100	RHA2A "RING-H2 finger A2A";	46.4017	45.4406	99.7382	0-vs-150	-0.021192	0.989526	0-vs-300	1.19204	0.00449893	150-vs-300	1.20146	0.00833162
CCG003846.1	AT2G01170	AtGABP NULL; BAT1 "bidirectional amino acid transporter 1"; GABP "GABA permease";	15.3628	6.9506	15.6125	0-vs-150	-1.21583	0.0591538	0-vs-300	0.121425	0.868604	150-vs-300	1.32453	0.0163145
CCG003859.2	AT1G18390	LRK10L1.1 "Leaf rust 10 disease-resistance locus receptor- like protein kinase-like 1.1"; LRK10L1.2 "Leaf rust 10 disease-resistance locus receptor- like protein kinase-like 1.2";	7.43915	4.2371	1.16727	0-vs-150	-0.86666	0.212283	0-vs-300	-2.63831	0.00085631	150-vs-300	-1.79046	0.0183645
CCG003863.1	AT1G51700	ADOF1 "DOF zinc finger protein 1"; DOF1 "DOF zinc finger protein 1";	10.0308	7.6869	17.4251	0-vs-150	-0.377366	0.691539	0-vs-300	0.933373	0.0367162	150-vs-300	1.29728	0.00833162
CCG003873.1	AT5G36930	-	5.63713	14.0011	6.12068	0-vs-150	1.2583	0.0376146	0-vs-300	0.185095	0.815505	150-vs-300	-1.08037	0.0378627
CCG003876.1	AT4G34131	UGT73B3 "UDP-glucosyl transferase 73B3";	9.24273	7.39526	26.0113	0-vs-150	-0.411844	0.692527	0-vs-300	1.54286	0.00085631	150-vs-300	1.94231	0.000818975
CCG003880.1	AT3G58070	GIS "GLABROUS INFLORESCENCE STEMS";	17.762	24.1673	4.83904	0-vs-150	0.389755	0.688913	0-vs-300	-1.87617	0.00085631	150-vs-300	-2.277	0.000818975
CCG003889.3	AT3G58490	AtSPP1 NULL; LPPdelta "lipid phosphate phosphatase delta"; SPP1 "sphingoid phosphate phosphatase 1";	56.0872	29.6703	21.2199	0-vs-150	-0.937996	0.0925865	0-vs-300	-1.33757	0.00085631	150-vs-300	-0.412431	0.467841
CCG003893.1	AT1G15670	KFB01 "Kelch repeat F-box 1"; KMD2 "KISS ME DEADLY 2";	17.709	2.4516	2.59255	0-vs-150	-2.82614	0.00176324	0-vs-300	-2.67383	0.00085631	150-vs-300	0.1396	0.884679
CCG003896.1	AT3G58480	-	0.602507	0.51536	0.048912	0-vs-150	-0.296342	0.892304	0-vs-300	-3.61308	0.0281287	150-vs-300	-3.33828	0.0229283
CCG003907.1	AT5G06570	-	1.14042	2.52524	0.119444	0-vs-150	1.33438	0.338266	0-vs-300	-3.1056	0.058797	150-vs-300	-4.46522	0.0189277
CCG003911.2	AT3G54750	-	0.164059	1.1052	0.247263	0-vs-150	2.83047	0.0371903	0-vs-300	0.641947	1	150-vs-300	-2.21138	0.0138537
CCG003914.1	AT5G06530	ABCG22 "ATP-binding cassette G22"; AtABCG22 "Arabidopsis thaliana ATP-binding cassette G22";	2.1834	5.48741	8.38375	0-vs-150	1.33665	0.0626084	0-vs-300	2.05337	0.00085631	150-vs-300	0.697104	0.143576
CCG003921.4	AT2G35880	-	2.51374	10.9735	1.6913	0-vs-150	2.03451	0.00176324	0-vs-300	-0.583126	0.382353	150-vs-300	-2.6334	0.000818975
CCG003940.1	AT1G75280	-	2.31197	13.0322	1.18928	0-vs-150	2.52584	0.023416	0-vs-300	-0.895794	0.404299	150-vs-300	-3.45442	0.000818975
CCG003947.1	AT5G62550	-	3.50824	11.2802	4.86526	0-vs-150	1.50737	0.0229074	0-vs-300	0.511262	0.343525	150-vs-300	-1.01697	0.0698269
CCG003959.1	AT1G18810	-	2.6934	2.17	1.05151	0-vs-150	-0.43626	0.751843	0-vs-300	-1.41572	0.0340509	150-vs-300	-0.987869	0.231002
CCG003963.1	AT3G47470	CAB4 NULL; LHCA4 "light-harvesting chlorophyll-protein complex I subunit A4";	1262.57	1225.6	237.341	0-vs-150	-0.0114379	0.997537	0-vs-300	-2.36961	0.00285891	150-vs-300	-2.37156	0.0694771
CCG003979.2	AT3G28200	-	40.3527	24.8849	10.4946	0-vs-150	-0.73274	0.278078	0-vs-300	-1.94537	0.00085631	150-vs-300	-1.22658	0.0109373
CCG003985.1	AT5G14920	GASA14 "A-stimulated in Arabidopsis 14";	0.47894	4.24413	0.0476111	0-vs-150	3.38851	0.0535939	0-vs-300	-3.13396	0.113552	150-vs-300	-6.54664	0.0318925
CCG003986.1	AT5G14910	-	52.7893	101.342	28.9904	0-vs-150	0.753776	0.227085	0-vs-300	-0.915521	0.042411	150-vs-300	-1.68451	0.000818975
CCG003999.1	AT3G01500	ATBCA1 "BETA CARBONIC ANHYDRASE 1"; ATSABP3 "ARABIDOPSIS THALIANA SALICYLIC ACID-BINDING PROTEIN 3"; CA1 "carbonic anhydrase 1"; SABP3 "SALICYLIC ACID-BINDING PROTEIN 3";	301.407	1541.02	12.3108	0-vs-150	2.48751	0.602253	0-vs-300	-4.51664	0.00085631	150-vs-300	-7.01828	0.332052
CCG004006.1	AT5G14570	ATNRT2.7 "high affinity nitrate transporter 2.7"; NRT2.7 "high affinity nitrate transporter 2.7";	34.9009	26.8843	64.4594	0-vs-150	-0.316174	0.747606	0-vs-300	1.12431	0.00743044	150-vs-300	1.42318	0.00150076
CCG004007.1	AT3G27730	MER3 NULL; RCK ROCK-N-ROLLERS;	0.181837	22.126	2.0042	0-vs-150	6.92008	0.00176324	0-vs-300	3.51766	0.00085631	150-vs-300	-3.42409	0.000818975
CCG004008.1	AT2G16890	-	18.7368	34.7521	105.935	0-vs-150	0.89808	0.165185	0-vs-300	2.59136	0.00085631	150-vs-300	1.67382	0.000818975
CCG004009.1	AT5G40380	CRK42 "cysteine-rich RLK (RECEPTOR-like protein kinase) 42";	5.70523	10.4676	14.6887	0-vs-150	0.884333	0.24295	0-vs-300	1.47232	0.00085631	150-vs-300	0.571302	0.286446
CCG004014.1	AT3G01550	ATPPT2 "PHOSPHOENOLPYRUVATE (PEP)/PHOSPHATE TRANSLOCATOR 2"; PPT2 "phosphoenolpyruvate (pep)/phosphate translocator 2";	6.69336	3.98738	2.43616	0-vs-150	-0.591634	0.620915	0-vs-300	-1.38871	0.0188817	150-vs-300	-0.816954	0.331872
CCG004019.1	AT1G58440	DRY2 "DROUGHT HYPERSENSITIVE 2"; SQE1 "SQUALENE EPOXIDASE 1"; XF1 NULL;	26.2117	62.9088	23.74	0-vs-150	1.35098	0.023416	0-vs-300	0.0596927	0.951593	150-vs-300	-1.30563	0.00370527
CCG004027.1	AT3G63490	EMB3126 "EMBRYO DEFECTIVE 3126"; PRPL1 "plastid ribosomal protein L1";	28.0985	39.0324	19.4204	0-vs-150	0.353816	0.694793	0-vs-300	-0.548928	0.264373	150-vs-300	-0.922133	0.0482979
CCG004028.1	AT5G12470	RER4 "RETICULATA-RELATED 4";	14.0952	22.3719	26.6917	0-vs-150	0.791972	0.31055	0-vs-300	1.12129	0.0221637	150-vs-300	0.308667	0.622408
CCG004034.1	AT3G63490	EMB3126 "EMBRYO DEFECTIVE 3126"; PRPL1 "plastid ribosomal protein L1";	7.36787	24.5338	25.152	0-vs-150	1.62127	0.00176324	0-vs-300	1.7379	0.00085631	150-vs-300	0.107758	0.884678
CCG004038.1	AT1G30370	DLAH "DAD1-like acylhydrolase";	2.09766	0.0689365	0.0514024	0-vs-150	-4.96161	0.0544363	0-vs-300	-5.28291	0.00743044	150-vs-300	-0.334772	1
CCG004039.4	AT5G13700	APAO NULL; ATPAO1 "polyamine oxidase 1"; PAO1 "polyamine oxidase 1";	1.52221	0.718027	2.25163	0-vs-150	-1.10432	0.322586	0-vs-300	0.653172	0.367888	150-vs-300	1.74779	0.0144774
CCG004043.1	AT3G08030	-	1.64452	19.6275	0.559384	0-vs-150	3.68999	0.00176324	0-vs-300	-1.42878	0.107027	150-vs-300	-5.14692	0.000818975
CCG004044.1	AT3G23890	ATTOPII NULL; TOPII "topoisomerase II";	0.0996076	0.590734	0.0513251	0-vs-150	2.43898	0.0620757	0-vs-300	-0.896288	1	150-vs-300	-3.36502	0.0138537
CCG004054.1	AT3G63520	ATCCD1 "CAROTENOID CLEAVAGE DIOXYGENASE 1"; ATNCED1 NULL; CCD1 "carotenoid cleavage dioxygenase 1"; NCED1 NULL;	14.5056	29.4704	40.2389	0-vs-150	1.12396	0.0951172	0-vs-300	1.59567	0.00085631	150-vs-300	0.447903	0.443643
CCG004058.1	AT5G05170	ATCESA3 NULL; ATH-B NULL; CESA3 "CELLULOSE SYNTHASE 3"; CEV1 "CONSTITUTIVE EXPRESSION OF VSP 1"; ELI1 "ECTOPIC LIGNIFICATION 1"; IXR1 "ISOXABEN RESISTANT 1"; MRE1 "multiple response expansion 1";	13.3108	19.7175	8.49277	0-vs-150	0.602591	0.391218	0-vs-300	-0.571434	0.226054	150-vs-300	-1.19183	0.00796029
CCG004065.1	AT1G24020	MLP423 "MLP-like protein 423";	12.2351	43.2619	25.858	0-vs-150	1.73242	0.00176324	0-vs-300	1.1102	0.0108404	150-vs-300	-0.633153	0.212672
CCG004068.1	AT4G26990	-	0.820826	0.484616	0.142279	0-vs-150	-0.834925	0.565202	0-vs-300	-2.52893	0.00873861	150-vs-300	-1.69553	0.18011
CCG004075.1	AT1G27100	-	19.89	11.6372	22.1973	0-vs-150	-0.834422	0.179794	0-vs-300	0.198194	0.764021	150-vs-300	1.0214	0.0211635
CCG004076.1	AT1G69910	-	3.6951	8.79121	1.50043	0-vs-150	1.27996	0.0525478	0-vs-300	-1.22491	0.0286534	150-vs-300	-2.52537	0.000818975
CCG004085.1	AT1G02910	LPA1 "LOW PSII ACCUMULATION1";	4.44247	9.91194	2.71646	0-vs-150	1.1703	0.0665318	0-vs-300	-0.634117	0.266635	150-vs-300	-1.82428	0.000818975
CCG004087.2	AT1G05000	AtPFA-DSP1 NULL; PFA-DSP1 "plant and fungi atypical dual-speci&#64257;city phosphatase 1";	2.20394	7.35915	15.9851	0-vs-150	1.78695	0.150959	0-vs-300	2.91477	0.00085631	150-vs-300	1.11101	0.0941384
CCG004093.1	AT2G05790	-	15.1174	59.5347	8.87947	0-vs-150	2.17102	0.00176324	0-vs-300	-0.579503	0.309032	150-vs-300	-2.76976	0.000818975
CCG004099.1	AT2G32990	AtGH9B8 "glycosyl hydrolase 9B8"; GH9B8 "glycosyl hydrolase 9B8";	1.2971	3.01197	0.577758	0-vs-150	1.30957	0.122099	0-vs-300	-1.02441	0.178689	150-vs-300	-2.35826	0.000818975
CCG004109.1	AT3G21630	AtCERK1 NULL; AtLYK1 NULL; CERK1 "chitin elicitor receptor kinase 1"; LYK1 "LysM-containing receptor-like kinase 1"; "LYSM RLK1" "LYSM DOMAIN RECEPTOR-LIKE KINASE 1";	6.18719	2.07462	3.57244	0-vs-150	-1.60438	0.045043	0-vs-300	-0.721281	0.237553	150-vs-300	0.865824	0.213296
CCG004113.2	AT2G32590	EMB2795 "EMBRYO DEFECTIVE 2795";	0.380914	3.40999	0.613798	0-vs-150	3.13392	0.00176324	0-vs-300	0.676307	0.480742	150-vs-300	-2.48273	0.000818975
CCG004121.1	AT2G32510	MAPKKK17 "mitogen-activated protein kinase kinase kinase 17";	0.984185	1.23781	3.12228	0-vs-150	0.272921	0.89598	0-vs-300	1.73319	0.0100207	150-vs-300	1.45271	0.0513224
CCG004128.1	AT4G21990	APR3 "APS reductase 3"; ATAPR3 NULL; PRH-26 NULL; PRH26 "PAPS REDUCTASE HOMOLOG 26";	0.950666	0.137746	0.792284	0-vs-150	-2.75719	0.0429427	0-vs-300	-0.10418	0.951593	150-vs-300	2.63547	0.0376741
CCG004135.1	AT2G05710	ACO3 "aconitase 3";	8.09686	3.31111	5.80541	0-vs-150	-1.31586	0.0308726	0-vs-300	-0.487316	0.423442	150-vs-300	0.808711	0.142724
CCG004143.1	AT5G17300	RVE1 "REVEILLE 1";	7.70341	33.5535	20.5626	0-vs-150	2.06803	0.00176324	0-vs-300	1.44812	0.00085631	150-vs-300	-0.634067	0.200834
CCG004151.1	AT2G03500	EFM "EARLY FLOWERING MYB PROTEIN";	0.84102	1.17363	2.16539	0-vs-150	0.400428	0.809423	0-vs-300	1.36599	0.0391475	150-vs-300	0.947424	0.174097
CCG004152.1	AT3G28910	ATMYB30 NULL; MYB30 "myb domain protein 30";	3.24379	2.96314	0.928474	0-vs-150	-0.198187	0.902525	0-vs-300	-1.7688	0.00449893	150-vs-300	-1.58242	0.0739883
CCG004156.2	AT5G15230	GASA4 "GAST1 protein homolog 4";	25.2572	119.912	36.3548	0-vs-150	2.21013	0.00176324	0-vs-300	0.581254	0.422337	150-vs-300	-1.64453	0.000818975
CCG004158.1	AT4G18910	ATNLM2 "NOD26-LIKE INTRINSIC PROTEIN 2"; NIP1;2 "NOD26-like intrinsic protein 1;2"; NLM2 "NOD26-LIKE INTRINSIC PROTEIN 2";	18.6994	18.3442	2.35942	0-vs-150	-0.0543927	0.970134	0-vs-300	-2.97493	0.00085631	150-vs-300	-2.93479	0.000818975
CCG004161.1	AT5G15240	-	19.2239	4.42658	1.65135	0-vs-150	-2.06503	0.00699091	0-vs-300	-3.47463	0.00085631	150-vs-300	-1.41842	0.0945903
CCG004163.1	AT5G15250	ATFTSH6 NULL; FTSH6 "FTSH protease 6";	0.0759751	0.690519	1.04724	0-vs-150	3.16603	0.120574	0-vs-300	3.9103	0.00649401	150-vs-300	0.725667	0.412402
CCG004167.1	AT3G01170	-	32.4302	28.3537	50.3376	0-vs-150	-0.241824	0.806816	0-vs-300	0.724507	0.114744	150-vs-300	0.953139	0.030924
CCG004170.1	AT5G39670	-	38.0747	9.93445	22.4756	0-vs-150	-2.03551	0.00308396	0-vs-300	-0.736998	0.193313	150-vs-300	1.286	0.0299851
CCG004179.1	AT5G61430	ANAC100 "NAC domain containing protein 100"; ATNAC5 NULL; NAC100 "NAC domain containing protein 100";	12.3867	9.33627	17.282	0-vs-150	-0.506704	0.567154	0-vs-300	0.485721	0.382942	150-vs-300	0.981992	0.0432729
CCG004180.1	AT5G15310	ATMIXTA NULL; ATMYB16 "myb domain protein 16"; MYB16 "myb domain protein 16";	5.25574	11.4302	1.33287	0-vs-150	1.16101	0.0935099	0-vs-300	-1.88829	0.00697848	150-vs-300	-3.06875	0.000818975
CCG004200.2	AT5G15350	AtENODL17 NULL; ENODL17 "early nodulin-like protein 17";	11.6076	26.7988	3.31273	0-vs-150	1.26476	0.0876191	0-vs-300	-1.71255	0.0100207	150-vs-300	-2.99649	0.000818975
CCG004201.1	AT3G29200	ATCM1 "ARABIDOPSIS THALIANA CHORISMATE MUTASE 1"; CM1 "chorismate mutase 1";	29.307	39.4903	58.8368	0-vs-150	0.381618	0.652993	0-vs-300	1.02817	0.0154249	150-vs-300	0.630715	0.192232
CCG004207.1	AT5G15410	ATCNGC2 "CYCLIC NUCLEOTIDE-GATED CHANNEL 2"; CNGC2 "CYCLIC NUCLEOTIDE GATED CHANNEL 2"; DND1 "DEFENSE NO DEATH 1";	16.6357	28.511	68.6179	0-vs-150	0.780257	0.226055	0-vs-300	2.12951	0.00085631	150-vs-300	1.3325	0.00464448
CCG004216.1	AT5G15450	APG6 "ALBINO AND PALE GREEN 6"; AtCLPB3 NULL; CLPB-P "CASEIN LYTIC PROTEINASE B-P"; CLPB3 "casein lytic proteinase B3";	13.9458	28.8685	26.9177	0-vs-150	1.08837	0.0392486	0-vs-300	1.03719	0.00830909	150-vs-300	-0.0686257	0.930899
CCG004228.1	AT3G01015	-	0.185935	1.2875	0.283279	0-vs-150	2.65722	0.0349825	0-vs-300	0.601438	0.629169	150-vs-300	-2.08692	0.0217523
CCG004234.1	AT3G29270	-	6.61378	4.52737	0.596831	0-vs-150	-0.689463	0.572257	0-vs-300	-3.43782	0.0015783	150-vs-300	-2.75524	0.0194482
CCG004239.1	AT1G33110	-	20.7448	22.7977	45.8765	0-vs-150	0.250463	0.803675	0-vs-300	1.3611	0.0015783	150-vs-300	1.09123	0.0138537
CCG004240.1	AT3G03620	-	4.49005	6.14833	9.39609	0-vs-150	0.507498	0.53759	0-vs-300	1.19868	0.00697848	150-vs-300	0.673387	0.192425
CCG004246.1	AT5G38760	-	3.9863	10.5469	0.01	0-vs-150	1.36142	0.583515	0-vs-300	#NAME?	0.0050173	150-vs-300	#NAME?	0.00211179
CCG004250.1	AT3G02490	-	0.01	0.146058	0.534041	0-vs-150	inf	1	0-vs-300	inf	0.00085631	150-vs-300	1.76006	0.202604
CCG004261.1	AT3G16175	-	61.262	118.989	104.696	0-vs-150	1.06039	0.0626084	0-vs-300	0.915966	0.045323	150-vs-300	-0.159898	0.815081
CCG004264.1	AT5G60390	EF1alpha NULL;	8.52897	4.41196	15.1785	0-vs-150	-0.996751	0.213449	0-vs-300	0.774992	0.235337	150-vs-300	1.76411	0.000818975
CCG004265.1	AT5G60390	EF1alpha NULL;	3.75714	10.4748	2.96133	0-vs-150	1.42642	0.0399703	0-vs-300	-0.392318	0.664758	150-vs-300	-1.84529	0.0245062
CCG004271.1	AT5G03040	iqd2 "IQ-domain 2";	8.68398	12.2932	5.67751	0-vs-150	0.468349	0.53425	0-vs-300	-0.567068	0.22988	150-vs-300	-1.0536	0.0203006
CCG004302.1	AT5G59970	-	33.897	83.9952	65.7104	0-vs-150	1.44564	0.0328361	0-vs-300	1.07788	0.00916892	150-vs-300	-0.385585	0.568692
CCG004303.1	AT5G13590	-	4.97578	5.41152	9.46742	0-vs-150	0.0925829	0.946754	0-vs-300	1.02336	0.014714	150-vs-300	0.91303	0.0456162
CCG004305.1	AT3G12345	-	5.69902	15.0562	5.71793	0-vs-150	1.29701	0.0345864	0-vs-300	0.0429566	0.964768	150-vs-300	-1.2687	0.00508767
CCG004308.1	AT3G46290	HERK1 "hercules receptor kinase 1";	4.10458	9.34527	8.18586	0-vs-150	1.18093	0.0478738	0-vs-300	1.09291	0.0175681	150-vs-300	-0.104028	0.883365
CCG004311.1	AT2G39370	MAKR4 "MEMBRANE-ASSOCIATED KINASE REGULATOR 4";	1.89311	0.527529	0.450039	0-vs-150	-1.95152	0.0929262	0-vs-300	-2.03807	0.0346036	150-vs-300	-0.105806	0.949523
CCG004313.1	AT5G04530	KCS19 "3-ketoacyl-CoA synthase 19";	0.01	1.34045	0.01	0-vs-150	inf	0.00176324	0-vs-300	0	1	150-vs-300	#NAME?	0.000818975
CCG004318.1	AT2G39435	TRM18 "TON1 Recruiting Motif 18";	1.33904	1.40082	2.9183	0-vs-150	-0.00452985	0.997537	0-vs-300	1.16697	0.0278538	150-vs-300	1.1592	0.0409533
CCG004321.2	AT5G13550	SULTR4;1 "sulfate transporter 4.1";	4.30677	1.23628	4.09734	0-vs-150	-1.80922	0.0533323	0-vs-300	0.0483686	0.963082	150-vs-300	1.84184	0.0109373
CCG004322.1	AT2G39450	ATMTP11 NULL; MTP11 NULL;	68.8958	45.387	108.42	0-vs-150	-0.607285	0.371034	0-vs-300	0.761181	0.0811745	150-vs-300	1.35728	0.00508767
CCG004332.1	AT3G09110	-	0.01	0.725997	0.0122272	0-vs-150	inf	0.00176324	0-vs-300	inf	1	150-vs-300	-6.07613	0.353597
CCG004334.1	AT3G55330	PPL1 "PsbP-like protein 1";	48.6014	115.294	24.2103	0-vs-150	1.21394	0.0294732	0-vs-300	-0.993533	0.0295194	150-vs-300	-2.22144	0.000818975
CCG004336.1	AT2G39470	PnsL1 "Photosynthetic NDH subcomplex L 1"; PPL2 "PsbP-like protein 2";	28.7805	94.6862	31.4183	0-vs-150	1.65293	0.00176324	0-vs-300	0.156973	0.82737	150-vs-300	-1.50879	0.000818975
CCG004337.1	AT4G01470	ATTIP1.3 NULL; GAMMA-TIP3 NULL; TIP1;3 "tonoplast intrinsic protein 1;3";	55.8731	59.4805	101.651	0-vs-150	0.219661	0.830714	0-vs-300	1.03548	0.0168756	150-vs-300	0.80504	0.0738518
CCG004342.1	AT2G37430	ZAT11 "zinc finger of Arabidopsis thaliana 11";	3.72187	1.42504	5.76764	0-vs-150	-1.45741	0.446734	0-vs-300	0.677843	0.501452	150-vs-300	2.12538	0.042173
CCG004354.1	AT1G65520	ATECI1 "ARABIDOPSIS THALIANA DELTA(3), DELTA(2)-ENOYL COA ISOMERASE 1"; ECHIC "ENOYL-COA HYDRATASE/ISOMERASE C"; ECI1 """delta(3), delta(2)-enoyl CoA isomerase 1"""; PEC11 NULL;	12.7274	8.41373	4.99889	0-vs-150	-0.642425	0.370466	0-vs-300	-1.27921	0.00224308	150-vs-300	-0.645712	0.292053
CCG004364.3	AT5G59300	ATUBC7 "ARABIDOPSIS THALIANA UBIQUITIN CARRIER PROTEIN 7"; UBC7 "ubiquitin carrier protein 7";	56.8325	34.9688	28.109	0-vs-150	-0.768712	0.214845	0-vs-300	-0.976977	0.0269974	150-vs-300	-0.221316	0.749974
CCG004366.1	AT3G12580	ATHSP70 "ARABIDOPSIS HEAT SHOCK PROTEIN 70"; HSP70 "heat shock protein 70";	3.43749	2.94332	9.96067	0-vs-150	-0.248799	0.830746	0-vs-300	1.59683	0.00085631	150-vs-300	1.82926	0.000818975
CCG004371.1	AT5G59350	-	2.69169	8.30069	0.463462	0-vs-150	1.45969	0.0367424	0-vs-300	-2.58923	0.00085631	150-vs-300	-4.0682	0.000818975
CCG004379.1	AT2G16050	-	7.39713	3.39744	24.2075	0-vs-150	-1.1486	0.153317	0-vs-300	1.80815	0.00085631	150-vs-300	2.94629	0.000818975
CCG004384.1	AT3G55360	ATTSC13 NULL; CER10 "ECERIFERUM 10"; ECR "ENOYL-COA REDUCTASE"; GLH6 "GLASSY HAIR 6"; TSC13 NULL;	15.749	24.9768	3.78539	0-vs-150	0.706176	0.38216	0-vs-300	-1.98615	0.00085631	150-vs-300	-2.71178	0.000818975
CCG004385.1	AT3G12110	ACT11 actin-11;	4.3156	9.33209	1.8506	0-vs-150	1.17561	0.0971015	0-vs-300	-1.18282	0.0284109	150-vs-300	-2.37431	0.000818975
CCG004392.1	AT2G39650	-	19.7482	6.04833	20.2851	0-vs-150	-1.76099	0.00176324	0-vs-300	0.0544919	0.951567	150-vs-300	1.80316	0.00464448
CCG004394.1	AT3G55440	ATCTIMC "CYTOSOLIC TRIOSE PHOSPHATE ISOMERASE"; CYTOTPI "CYTOSOLIC ISOFORM TRIOSE PHOSPHATE ISOMERASE"; TPI "triosephosphate isomerase";	184.971	265.601	388.848	0-vs-150	0.521162	0.551248	0-vs-300	1.14503	0.00873861	150-vs-300	0.611269	0.353244
CCG004399.1	AT3G55470	-	3.83571	1.70031	1.31183	0-vs-150	-1.24511	0.345656	0-vs-300	-1.58562	0.0338252	150-vs-300	-0.354844	0.789692
CCG004404.1	AT2G39700	ATEXP4 NULL; ATEXPA4 "expansin A4"; "ATHEXP ALPHA 1.6" NULL; EXPA4 "expansin A4";	11.8167	11.2597	23.6643	0-vs-150	-0.00543136	0.996992	0-vs-300	1.15506	0.0139692	150-vs-300	1.14658	0.0177718
CCG004406.1	AT2G37650	-	0.122982	0.376318	0.01	0-vs-150	1.63734	0.207513	0-vs-300	#NAME?	1	150-vs-300	#NAME?	0.000818975
CCG004409.1	AT5G02220	SMR4 "SIAMESE-RELATED 4";	11.7943	0.0768287	1.41624	0-vs-150	-7.24409	0.572175	0-vs-300	-3.03673	0.0050173	150-vs-300	4.18293	0.378405
CCG004416.1	AT2G41190	-	7.33258	16.1621	18.247	0-vs-150	1.18267	0.0994259	0-vs-300	1.43538	0.00787475	150-vs-300	0.2375	0.741596
CCG004421.1	AT1G68060	ATMAP70-1 "microtubule-associated proteins 70-1"; MAP70-1 "microtubule-associated proteins 70-1";	4.72506	6.1907	2.29528	0-vs-150	0.32408	0.761662	0-vs-300	-1.02027	0.0439554	150-vs-300	-1.36336	0.0109373
CCG004424.1	AT3G45940	-	2.87672	1.32257	0.918902	0-vs-150	-1.22112	0.0940908	0-vs-300	-1.62804	0.00285891	150-vs-300	-0.419402	0.618247
CCG004425.1	AT1G80270	PPR596 "PENTATRICOPEPTIDE REPEAT 596";	12.2428	7.3907	15.784	0-vs-150	-0.773833	0.218987	0-vs-300	0.418793	0.415246	150-vs-300	1.17947	0.00677558
CCG004437.1	AT2G41250	-	29.1804	30.4067	12.4301	0-vs-150	0.0793024	0.953164	0-vs-300	-1.09865	0.0100207	150-vs-300	-1.19115	0.0147825
CCG004443.1	AT3G57060	-	0.115099	0.611238	0.120742	0-vs-150	2.50499	0.0440193	0-vs-300	0.166962	1	150-vs-300	-2.36755	0.0132206
CCG004444.1	AT3G57070	-	6.79289	7.63019	1.97117	0-vs-150	0.103758	0.938404	0-vs-300	-1.75815	0.0015783	150-vs-300	-1.87874	0.00265604
CCG004446.1	AT2G41380	-	0.810374	0.01	0.3274	0-vs-150	#NAME?	0.00176324	0-vs-300	-1.29347	0.314747	150-vs-300	inf	0.01128
CCG004454.1	AT3G10230	AtLCY NULL; LYC "lycopene cyclase";	10.8978	8.27318	3.81486	0-vs-150	-0.363967	0.683108	0-vs-300	-1.39695	0.0015783	150-vs-300	-1.05238	0.0411674
CCG004475.1	AT3G57190	PrfB3 "peptide chain release factor 3";	8.41709	21.6242	9.15546	0-vs-150	1.28055	0.0459507	0-vs-300	0.161661	0.856086	150-vs-300	-1.14109	0.0419841
CCG004481.1	AT5G03960	IQD12 "IQ-domain 12";	2.44436	3.26625	0.101641	0-vs-150	0.363053	0.783708	0-vs-300	-4.56169	0.00342876	150-vs-300	-4.93826	0.0265983
CCG004491.1	AT5G01220	SQD2 "sulfoquinovosyldiacylglycerol 2";	38.2884	107.245	187.543	0-vs-150	1.51453	0.00308396	0-vs-300	2.41095	0.00085631	150-vs-300	0.879559	0.0806425
CCG004495.1	AT2G38110	ATGPAT6 "GLYCEROL-3-PHOSPHATE sn-2-ACYLTRANSFERASE 6"; GPAT6 "GLYCEROL-3-PHOSPHATE sn-2-ACYLTRANSFERASE 6";	41.4222	71.3905	6.83511	0-vs-150	0.77848	0.258833	0-vs-300	-2.49597	0.00085631	150-vs-300	-3.28893	0.000818975
CCG004497.1	AT4G00430	PIP1;4 "plasma membrane intrinsic protein 1;4"; PIP1E "PLASMA MEMBRANE INTRINSIC PROTEIN 1E"; TMP-C "TRANSMEMBRANE PROTEIN C";	7.2447	4.22173	12.057	0-vs-150	-0.750849	0.296064	0-vs-300	0.847535	0.0885424	150-vs-300	1.58548	0.000818975
CCG004499.1	AT2G38120	AtAUX1 NULL; AUX1 "AUXIN RESISTANT 1"; MAP1 "MODIFIER OF ARF7/NPH4 PHENOTYPES 1"; PIR1 NULL; WAV5 "WAVY ROOTS 5";	89.3809	71.6931	44.7667	0-vs-150	-0.288124	0.782582	0-vs-300	-0.903743	0.032645	150-vs-300	-0.630611	0.214976
CCG004500.1	AT2G38140	PSRP4 "plastid-specific ribosomal protein 4";	144.458	478.631	125.845	0-vs-150	1.61829	0.00866085	0-vs-300	-0.206464	0.764021	150-vs-300	-1.84036	0.000818975
CCG004507.1	AT2G40060	CLC2 "clathrin light chain 2";	23.1304	39.0317	62.47	0-vs-150	0.687109	0.304189	0-vs-300	1.43774	0.00085631	150-vs-300	0.735279	0.183805
CCG004512.1	AT3G08940	LHCB4.2 "light harvesting complex photosystem II";	9.90083	4.16983	0.01	0-vs-150	-1.23115	0.343466	0-vs-300	#NAME?	0.00085631	150-vs-300	#NAME?	0.000818975
CCG004522.1	AT3G14930	HEME1 NULL;	7.92373	21.1795	7.99011	0-vs-150	1.53782	0.0193944	0-vs-300	0.112215	0.887897	150-vs-300	-1.44255	0.00319449
CCG004551.1	AT2G01820	-	19.736	32.4488	14.1719	0-vs-150	0.778947	0.221688	0-vs-300	-0.388103	0.465681	150-vs-300	-1.18835	0.0132206
CCG004558.1	AT3G52450	AtPUB22 NULL; PUB22 "plant U-box 22";	11.7887	3.22136	13.9126	0-vs-150	-1.98182	0.0342217	0-vs-300	0.246813	0.74091	150-vs-300	2.21796	0.000818975
CCG004562.1	AT3G11820	AT-SYR1 NULL; ATSYP121 NULL; ATSYR1 "SYNTAXIN RELATED PROTEIN 1"; PEN1 PENETRATION1; SYP121 "syntaxin of plants 121"; SYR1 "SYNTAXIN RELATED PROTEIN 1";	37.7879	12.9279	24.3742	0-vs-150	-1.5897	0.00176324	0-vs-300	-0.556015	0.257711	150-vs-300	1.02247	0.0183645
CCG004568.1	AT3G44150	-	30.2314	22.4836	11.7162	0-vs-150	-0.431478	0.596955	0-vs-300	-1.32016	0.00601004	150-vs-300	-0.908496	0.145823
CCG004574.1	AT5G06440	-	22.8282	16.075	33.0604	0-vs-150	-0.582899	0.444892	0-vs-300	0.562437	0.270948	150-vs-300	1.13087	0.0109373
CCG004580.1	AT2G26710	BAS1 "PHYB ACTIVATION TAGGED SUPPRESSOR 1"; CYP72B1 NULL; CYP734A1 NULL;	0.823162	1.32922	0.225995	0-vs-150	0.656864	0.627152	0-vs-300	-1.79623	0.114744	150-vs-300	-2.46026	0.0166118
CCG004581.1	AT4G24340	-	15.1311	16.241	0.527409	0-vs-150	0.218934	0.856669	0-vs-300	-4.69923	0.00085631	150-vs-300	-4.9391	0.000818975
CCG004586.1	AT2G23060	-	0.482278	0.139491	0.922643	0-vs-150	-1.7361	0.270175	0-vs-300	1.05181	0.294045	150-vs-300	2.77523	0.0390068
CCG004590.1	AT1G53430	-	2.6842	2.07324	0.332182	0-vs-150	-0.404561	0.874687	0-vs-300	-2.9424	0.00697848	150-vs-300	-2.55419	0.0513224
CCG004596.1	AT4G03500	-	1.57042	1.14359	0.529329	0-vs-150	-0.451714	0.724805	0-vs-300	-1.50311	0.0484831	150-vs-300	-1.07309	0.233939
CCG004605.1	AT4G28240	-	146.389	115.004	60.0035	0-vs-150	-0.419046	0.644675	0-vs-300	-1.23328	0.00396316	150-vs-300	-0.824999	0.0912291
CCG004609.1	AT4G10270	-	73.6338	27.6212	41.7106	0-vs-150	-1.54551	0.00308396	0-vs-300	-0.854329	0.0662295	150-vs-300	0.680444	0.162111
CCG004610.1	AT4G10270	-	22.2846	3.81589	0.818076	0-vs-150	-2.55106	0.0318384	0-vs-300	-4.77642	0.00085631	150-vs-300	-2.24199	0.140302
CCG004614.1	AT4G10265	-	20.5887	4.99238	9.95993	0-vs-150	-2.13371	0.00308396	0-vs-300	-1.03739	0.0512578	150-vs-300	1.08665	0.163111
CCG004618.1	AT4G10265	-	0.387461	1.03771	0.01	0-vs-150	1.39793	0.63391	0-vs-300	#NAME?	0.00743044	150-vs-300	#NAME?	0.00370527
CCG004621.1	AT1G03940	-	2.66497	1.26411	0.784976	0-vs-150	-1.05825	0.336343	0-vs-300	-1.67046	0.0286534	150-vs-300	-0.63539	0.56539
CCG004623.1	AT4G28100	-	3.69388	14.4479	1.3548	0-vs-150	1.86207	0.00420688	0-vs-300	-1.45166	0.0157786	150-vs-300	-3.3313	0.000818975
CCG004624.2	AT4G05120	ATENT3 NULL; ENT3 "EQUILIBRATIVE NUCLEOSIDE TRANSPORTER 3"; FUR1 "FUDR RESISTANT 1";	21.6424	8.51226	15.701	0-vs-150	-1.38995	0.0115536	0-vs-300	-0.378862	0.494322	150-vs-300	0.99586	0.0509175
CCG004625.1	AT4G03280	PETC "photosynthetic electron transfer C"; PGR1 "PROTON GRADIENT REGULATION 1";	236.157	347.717	149.018	0-vs-150	0.615866	0.569405	0-vs-300	-0.610439	0.228134	150-vs-300	-1.23982	0.0359585
CCG004626.1	AT4G03270	CYCD6;1 "Cyclin D6;1";	1.78141	5.76483	0.937912	0-vs-150	1.63819	0.0322683	0-vs-300	-0.871834	0.313207	150-vs-300	-2.52419	0.00319449
CCG004629.1	AT3G23250	ATMYB15 "MYB DOMAIN PROTEIN 15"; ATY19 NULL; MYB15 "myb domain protein 15";	0.42924	6.91597	0.0373274	0-vs-150	3.7974	0.0136796	0-vs-300	-3.38948	0.162797	150-vs-300	-7.22258	0.207057
CCG004637.1	AT4G03230	-	2.08855	5.68695	5.47673	0-vs-150	1.43727	0.0945422	0-vs-300	1.46381	0.0413907	150-vs-300	0.00825402	0.992847
CCG004638.1	AT4G03230	-	0.824633	1.29573	1.86584	0-vs-150	0.600047	0.584768	0-vs-300	1.24281	0.0323595	150-vs-300	0.625952	0.353597
CCG004643.1	AT5G08690	-	64.3244	101.236	35.2481	0-vs-150	0.751374	0.334346	0-vs-300	-0.814816	0.0568894	150-vs-300	-1.58762	0.00549535
CCG004644.1	AT1G35710	-	0.01	4.08823	4.26891	0-vs-150	inf	0.00176324	0-vs-300	inf	0.00085631	150-vs-300	0.468076	0.684406
CCG004648.1	AT2G30260	U2B'' "U2 small nuclear ribonucleoprotein B";	0.01	0.96885	0.834828	0-vs-150	inf	0.00176324	0-vs-300	inf	0.00085631	150-vs-300	-0.143676	0.930132
CCG004653.1	AT5G17540	-	2.37497	7.70312	5.75083	0-vs-150	1.90229	0.012259	0-vs-300	1.45801	0.00697848	150-vs-300	-0.47186	0.521937
CCG004660.1	AT3G23890	ATTOPII NULL; TOPII "topoisomerase II";	0.0983643	0.731211	0.122913	0-vs-150	2.89803	0.00866085	0-vs-300	0.351756	1	150-vs-300	-2.57642	0.00591569
CCG004666.1	AT5G18660	PCB2 "PALE-GREEN AND CHLOROPHYLL B REDUCED 2";	23.9024	35.7374	15.7866	0-vs-150	0.591986	0.408428	0-vs-300	-0.502021	0.329455	150-vs-300	-1.11129	0.0132206
CCG004667.1	AT3G06390	CASPL1D2 "CASP-like protein 1D2";	6.90722	2.83083	11.5979	0-vs-150	-1.27244	0.209915	0-vs-300	0.979151	0.0974494	150-vs-300	2.23738	0.00421068
CCG004668.2	AT4G37370	CYP81D8 """cytochrome P450, family 81, subfamily D, polypeptide 8""";	33.6876	6.14634	4.56135	0-vs-150	-2.53056	0.00176324	0-vs-300	-2.85514	0.00085631	150-vs-300	-0.337572	0.63398
CCG004670.1	AT4G26690	GDPDL3 "Glycerophosphodiester phosphodiesterase (GDPD) like 3"; GPDL2 "GLYCEROPHOSPHODIESTERASE-LIKE 2"; MRH5 "MUTANT ROOT HAIR 5"; SHV3 "SHAVEN 3";	4.20214	8.25755	3.38402	0-vs-150	1.03733	0.112428	0-vs-300	-0.182167	0.822892	150-vs-300	-1.24062	0.020567
CCG004675.2	AT5G62000	ARF1-BP "ARF1-BINDING PROTEIN"; ARF2 "auxin response factor 2"; AtARF2 NULL; HSS "HLS1 SUPPRESSOR"; ORE14 "ORESARA 14";	31.3814	39.1493	14.3652	0-vs-150	0.292294	0.761662	0-vs-300	-1.09385	0.0100207	150-vs-300	-1.40543	0.00211179
CCG004682.1	AT5G61960	AML1 "MEI2-like protein 1"; ML1 "MEI2-like protein 1";	12.2377	18.0589	24.0635	0-vs-150	0.570734	0.399943	0-vs-300	1.07462	0.00553443	150-vs-300	0.485895	0.353425
CCG004700.1	AT5G61820	-	54.267	15.1484	93.0178	0-vs-150	-1.94342	0.00176324	0-vs-300	0.797254	0.0956557	150-vs-300	2.73009	0.000818975
CCG004701.1	AT5G61820	-	15.8053	11.3347	24.7919	0-vs-150	-0.525907	0.515811	0-vs-300	0.706336	0.132832	150-vs-300	1.21465	0.00677558
CCG004713.1	AT5G51070	CLPD NULL; ERD1 "EARLY RESPONSIVE TO DEHYDRATION 1"; SAG15 "SENESCENCE ASSOCIATED GENE 15";	7.49459	4.69792	29.0292	0-vs-150	-0.730808	0.366974	0-vs-300	2.01318	0.00085631	150-vs-300	2.72746	0.000818975
CCG004717.1	AT5G51100	FSD2 "Fe superoxide dismutase 2";	9.0486	74.9163	9.17262	0-vs-150	2.95984	0.00176324	0-vs-300	0.0544978	0.952656	150-vs-300	-2.91623	0.000818975
CCG004723.1	AT5G07440	GDH2 "glutamate dehydrogenase 2";	6.5242	3.68348	16.1263	0-vs-150	-0.904978	0.292745	0-vs-300	1.31127	0.00342876	150-vs-300	2.20645	0.000818975
CCG004726.1	AT5G51160	-	0.01	0.00734333	1.54026	0-vs-150	inf	1	0-vs-300	inf	0.00085631	150-vs-300	7.76363	0.346509
CCG004743.4	AT5G45540	-	0.600287	1.42663	0.434501	0-vs-150	1.3549	0.44547	0-vs-300	-0.357335	0.813741	150-vs-300	-1.74182	0.048916
CCG004764.1	AT1G10155	ATPP2-A10 "phloem protein 2-A10"; PP2-A10 "phloem protein 2-A10";	2.42937	6.03148	0.201202	0-vs-150	1.255	0.108629	0-vs-300	-3.57139	0.00085631	150-vs-300	-4.81973	0.000818975
CCG004771.1	AT5G16560	KAN KANADI; KAN1 "KANADI 1";	0.32508	0.645217	0.109552	0-vs-150	0.814172	0.617502	0-vs-300	-1.5596	0.237553	150-vs-300	-2.38605	0.0479092
CCG004775.1	AT4G26160	ACHT1 "atypical CYS HIS rich thioredoxin 1";	36.2082	64.5466	31.0914	0-vs-150	0.774528	0.173081	0-vs-300	-0.198553	0.754403	150-vs-300	-0.985705	0.0234319
CCG004789.1	AT4G33510	AtDAHP2 NULL; DAHP2 "3-DEOXY-D-ARABINO-HEPTULOSONATE-7-PHOSPHATE 2"; DHS2 "3-deoxy-d-arabino-heptulosonate 7-phosphate synthase";	56.1041	35.0854	78.6578	0-vs-150	-0.666484	0.340855	0-vs-300	0.58334	0.231074	150-vs-300	1.23619	0.0144774
CCG004795.1	AT4G17600	LIL3:1 "light-harvesting-like 3:1";	44.9413	100.004	25.6622	0-vs-150	1.1511	0.0491967	0-vs-300	-0.77699	0.0750153	150-vs-300	-1.94516	0.000818975
CCG004822.1	AT5G47230	ATERF-5 "ETHYLENE RESPONSIVE ELEMENT BINDING FACTOR- 5"; ATERF5 "ETHYLENE RESPONSIVE ELEMENT BINDING FACTOR 5"; AtMACD1 NULL; ERF102 NULL; ERF5 "ethylene responsive element binding factor 5";	32.6852	4.0066	4.74191	0-vs-150	-3.08427	0.00176324	0-vs-300	-2.74849	0.00085631	150-vs-300	0.324668	0.661815
CCG004823.2	AT5G47240	atnudt8 "nudix hydrolase homolog 8"; NUDT8 "nudix hydrolase homolog 8"; NUDX8 "nudix hydrolase homolog 8";	73.6014	20.2369	52.6205	0-vs-150	-1.93863	0.00176324	0-vs-300	-0.450492	0.378906	150-vs-300	1.47755	0.00150076
CCG004832.1	AT4G08850	MIK2 "MDIS1-INTERACTING RECEPTOR LIKE KINASE2";	0.435667	1.33659	1.99201	0-vs-150	1.40767	0.367126	0-vs-300	2.22459	0.00342876	150-vs-300	0.808428	0.370887
CCG004837.1	AT2G42040	-	1.74992	4.24818	0.877399	0-vs-150	1.1321	0.19694	0-vs-300	-1.04061	0.144315	150-vs-300	-2.18818	0.00265604
CCG004844.1	AT3G24480	-	19.3944	34.4686	47.7198	0-vs-150	0.784747	0.267295	0-vs-300	1.33634	0.00787475	150-vs-300	0.532429	0.32061
CCG004847.1	AT3G24500	ATMBF1C NULL; MBF1C "multiprotein bridging factor 1C";	7.69432	5.77353	26.7635	0-vs-150	-0.462454	0.782835	0-vs-300	1.82028	0.00085631	150-vs-300	2.26665	0.000818975
CCG004848.1	AT3G24503	ALDH1A "aldehyde dehydrogenase 1A"; ALDH2C4 "aldehyde dehydrogenase 2C4"; REF1 "REDUCED EPIDERMAL FLUORESCENCE1";	10.9207	21.9318	2.59147	0-vs-150	1.06122	0.193037	0-vs-300	-2.0222	0.00085631	150-vs-300	-3.10916	0.000818975
CCG004850.1	AT1G03670	-	3.31112	2.16435	0.223886	0-vs-150	-0.653229	0.534743	0-vs-300	-3.84657	0.00085631	150-vs-300	-3.21817	0.00717659
CCG004856.2	AT5G45130	ATRAB-F2A "ARABIDOPSIS RAB HOMOLOG F2A"; ATRAB5A NULL; ATRABF2A NULL; RAB-F2A "RAB HOMOLOG F2A"; RAB5A NULL; RABF2A NULL; RHA1 "RAB homolog 1";	33.6717	22.7395	42.5741	0-vs-150	-0.634481	0.323827	0-vs-300	0.406235	0.431368	150-vs-300	1.03077	0.0194482
CCG004889.1	AT5G18600	-	29.6254	8.23158	18.8618	0-vs-150	-1.84705	0.00614407	0-vs-300	-0.543296	0.340802	150-vs-300	1.29802	0.0234319
CCG004890.1	AT4G10630	-	0.130467	1.471	0.189251	0-vs-150	3.25321	0.0130166	0-vs-300	0.516797	1	150-vs-300	-2.76505	0.0214555
CCG004894.1	AT3G44610	-	4.03483	5.15227	9.0062	0-vs-150	0.399349	0.750299	0-vs-300	1.30286	0.0135941	150-vs-300	0.891206	0.0912979
CCG004900.1	AT2G27690	CYP94C1 """cytochrome P450, family 94, subfamily C, polypeptide 1""";	2.5737	2.17912	7.38778	0-vs-150	-0.270982	0.887248	0-vs-300	1.62348	0.00224308	150-vs-300	1.88503	0.00872768
CCG004910.1	AT2G27590	-	8.49	5.3743	4.17238	0-vs-150	-0.792648	0.255532	0-vs-300	-1.05044	0.0351184	150-vs-300	-0.272572	0.74657
CCG004911.1	AT2G27580	-	72.8473	34.7666	63.7215	0-vs-150	-1.15239	0.0338696	0-vs-300	-0.183397	0.779063	150-vs-300	0.959076	0.0311638
CCG004916.1	AT2G17120	CL-1 "CEBiP-like 1"; LYM2 "lysM domain GPI-anchored protein 2 precursor"; LYP1 "LysM-containing receptor protein 1";	1.18104	5.46096	1.77085	0-vs-150	2.20584	0.0142535	0-vs-300	0.667768	0.515606	150-vs-300	-1.56158	0.0352503
CCG004919.1	AT4G35250	HCF244 "high chlorophyll fluorescence phenotype 244";	23.2614	29.6834	7.98252	0-vs-150	0.362549	0.655729	0-vs-300	-1.47066	0.0015783	150-vs-300	-1.85135	0.000818975
CCG004930.1	AT3G12500	ATHCHIB "basic chitinase"; B-CHI NULL; CHI-B NULL; HCHIB "basic chitinase"; PR-3 "PATHOGENESIS-RELATED 3"; PR3 "PATHOGENESIS-RELATED 3";	283.308	94.5052	27.8495	0-vs-150	-1.62195	0.083297	0-vs-300	-3.23258	0.00085631	150-vs-300	-1.6185	0.0249918
CCG004931.2	AT3G12500	ATHCHIB "basic chitinase"; B-CHI NULL; CHI-B NULL; HCHIB "basic chitinase"; PR-3 "PATHOGENESIS-RELATED 3"; PR3 "PATHOGENESIS-RELATED 3";	198.776	89.3808	24.461	0-vs-150	-1.21088	0.088841	0-vs-300	-3.01243	0.00085631	150-vs-300	-1.82178	0.000818975
CCG004933.1	AT4G38400	ATEXLA2 "expansin-like A2"; ATEXPL2 NULL; "ATHEXP BETA 2.2" NULL; EXLA2 "expansin-like A2"; EXPL2 "EXPANSIN L2";	1.0779	3.94251	31.2097	0-vs-150	1.88083	0.045413	0-vs-300	4.92057	0.00085631	150-vs-300	3.02422	0.000818975
CCG004934.1	AT1G29420	SAUR61 "SMALL AUXIN UPREGULATED RNA 61";	0.531099	1.89138	0.01	0-vs-150	1.70419	0.369115	0-vs-300	#NAME?	0.00085631	150-vs-300	#NAME?	0.000818975
CCG004936.1	AT1G47670	-	4.94563	10.9693	14.9797	0-vs-150	1.21769	0.0550837	0-vs-300	1.75363	0.00085631	150-vs-300	0.518563	0.349832
CCG004938.1	AT2G41990	CC3 "companion of cellulose synthase 3";	0.221978	1.93652	0.0734258	0-vs-150	3.28106	0.100261	0-vs-300	-1.46395	1	150-vs-300	-4.77822	0.0223404
CCG004946.2	AT3G02080	-	280.566	185.45	141.847	0-vs-150	-0.58391	0.435965	0-vs-300	-0.920195	0.0302913	150-vs-300	-0.350676	0.555047
CCG004962.1	AT5G58950	-	16.8782	7.40536	14.9049	0-vs-150	-1.23523	0.0181473	0-vs-300	-0.131743	0.849427	150-vs-300	1.08704	0.0109373
CCG004966.1	AT3G29185	-	10.2744	25.4571	8.38292	0-vs-150	1.26033	0.0258651	0-vs-300	-0.269927	0.677765	150-vs-300	-1.54663	0.000818975
CCG004980.1	AT1G11790	ADT1 "arogenate dehydratase 1"; AtADT1 "Arabidopsis thaliana arogenate dehydratase 1";	3.36588	7.7317	3.43265	0-vs-150	1.27466	0.0478738	0-vs-300	0.136066	0.881285	150-vs-300	-1.15449	0.0247391
CCG004984.1	AT1G05170	-	0.477775	1.23001	0.0849345	0-vs-150	1.39817	0.369047	0-vs-300	-2.38849	0.177614	150-vs-300	-3.79808	0.0492981
CCG004985.1	AT4G04630	-	1.92629	2.38045	0.403547	0-vs-150	0.283815	0.917636	0-vs-300	-2.22195	0.0356491	150-vs-300	-2.51817	0.0492981
CCG004989.2	AT4G32300	SD2-5 "S-domain-2 5";	3.04241	2.86186	11.3431	0-vs-150	-0.174432	0.913445	0-vs-300	1.93634	0.00085631	150-vs-300	2.09623	0.00150076
CCG004997.1	AT1G61900	-	26.7224	37.6813	19.4844	0-vs-150	0.520747	0.444604	0-vs-300	-0.389736	0.452304	150-vs-300	-0.92629	0.0307084
CCG004998.1	AT3G21690	-	21.0907	18.371	32.4727	0-vs-150	-0.164054	0.890564	0-vs-300	0.754756	0.129063	150-vs-300	0.901545	0.0435206
CCG004999.2	AT3G21690	-	7.62686	4.38084	2.14235	0-vs-150	-0.751015	0.38317	0-vs-300	-1.69163	0.0015783	150-vs-300	-0.952323	0.142181
CCG005000.1	AT1G61890	-	4.56755	2.34304	0.701662	0-vs-150	-0.891999	0.541231	0-vs-300	-2.59684	0.0218394	150-vs-300	-1.71548	0.223189
CCG005001.1	AT3G21690	-	2.51202	18.1321	5.5641	0-vs-150	3.07226	0.00308396	0-vs-300	1.35747	0.0486984	150-vs-300	-1.73522	0.00265604
CCG005003.1	AT1G11670	-	0.0276289	1.29369	0.01	0-vs-150	5.75489	0.56535	0-vs-300	#NAME?	1	150-vs-300	#NAME?	0.000818975
CCG005022.3	AT1G04040	-	6.31169	3.18121	3.10815	0-vs-150	-1.04185	0.0772682	0-vs-300	-0.968496	0.0328878	150-vs-300	0.0626736	0.937636
CCG005027.2	AT2G17220	Kin3 "kinase 3";	2.282	5.39231	7.3626	0-vs-150	1.30316	0.229809	0-vs-300	1.88149	0.0218394	150-vs-300	0.550847	0.39186
CCG005029.1	AT3G23610	DSPTP1 "dual specificity protein phosphatase 1";	9.99088	5.73718	3.35523	0-vs-150	-0.830942	0.518749	0-vs-300	-1.4979	0.0234087	150-vs-300	-0.6802	0.479788
CCG005032.1	AT3G57520	AtSIP2 "seed imbibition 2"; RS2 "raffinose synthase 2"; SIP2 "seed imbibition 2";	8.20289	2.83558	22.3388	0-vs-150	-1.54908	0.0193944	0-vs-300	1.50651	0.00085631	150-vs-300	3.04199	0.000818975
CCG005042.1	AT2G41820	PXC3 "PXY/TDR-correlated 3";	1.62332	7.72635	0.357752	0-vs-150	2.27828	0.00176324	0-vs-300	-2.12583	0.00601004	150-vs-300	-4.41997	0.000818975
CCG005051.1	AT3G57450	-	80.7857	18.187	39.1147	0-vs-150	-2.17241	0.00176324	0-vs-300	-0.91572	0.0479962	150-vs-300	1.249	0.0229283
CCG005055.1	AT3G57400	-	2.52187	1.91517	0.892831	0-vs-150	-0.490664	0.705042	0-vs-300	-1.48217	0.0302913	150-vs-300	-1.00381	0.219369
CCG005058.1	AT2G41710	-	2.75958	5.64038	6.22286	0-vs-150	0.998366	0.184045	0-vs-300	1.22361	0.0278538	150-vs-300	0.208214	0.788668
CCG005064.1	AT3G10310	-	0.0698229	0.722188	0.159085	0-vs-150	3.29431	0.0176026	0-vs-300	1.19656	1	150-vs-300	-2.12448	0.020567
CCG005065.1	AT2G41640	-	3.53752	0.703705	3.12845	0-vs-150	-2.41504	0.00786395	0-vs-300	-0.148441	0.863262	150-vs-300	2.2527	0.0106374
CCG005068.1	AT2G31750	UGT74D1 "UDP-glucosyl transferase 74D1";	4.6741	1.08418	19.3436	0-vs-150	-2.21898	0.00786395	0-vs-300	2.09355	0.00085631	150-vs-300	4.30758	0.000818975
CCG005073.1	AT3G57290	ATEIF3E-1 NULL; ATINT6 NULL; EIF3E "eukaryotic translation initiation factor 3E"; INT-6 NULL; INT6 NULL; TIF3E1 NULL;	2.27611	1.97932	10.1809	0-vs-150	-0.227815	0.891004	0-vs-300	2.22185	0.00085631	150-vs-300	2.43881	0.000818975
CCG005076.1	AT3G10300	-	38.7392	33.1789	65.094	0-vs-150	-0.264625	0.79911	0-vs-300	0.780445	0.0711055	150-vs-300	1.03252	0.0311638
CCG005080.1	AT2G41540	GPDHC1 NULL;	3.48018	7.18989	0.820254	0-vs-150	1.10047	0.216695	0-vs-300	-1.96893	0.0161719	150-vs-300	-3.09171	0.000818975
CCG005084.1	AT2G41600	-	1.18268	0.264893	0.01	0-vs-150	-1.9788	0.547708	0-vs-300	#NAME?	0.00085631	150-vs-300	#NAME?	1
CCG005097.1	AT1G78860	-	6.77435	1.76998	0.122301	0-vs-150	-1.99277	0.0626084	0-vs-300	-5.8168	0.0178395	150-vs-300	-3.84117	0.0231812
CCG005098.1	AT1G78860	-	3.87574	0.103841	0.19378	0-vs-150	-5.31033	0.075108	0-vs-300	-4.28311	0.00224308	150-vs-300	1.01556	1
CCG005103.1	AT5G01490	ATCAX4 NULL; CAX4 "cation exchanger 4";	8.27987	9.52068	0.599077	0-vs-150	0.329341	0.78621	0-vs-300	-3.63699	0.00085631	150-vs-300	-3.97918	0.000818975
CCG005110.1	AT1G07220	-	4.16636	9.59549	5.20592	0-vs-150	1.20921	0.0345864	0-vs-300	0.410583	0.506851	150-vs-300	-0.813069	0.101286
CCG005111.1	AT5G58700	ATPLC4 NULL; PLC4 "phosphatidylinositol-speciwc phospholipase C4";	6.2656	10.1366	28.0157	0-vs-150	0.65815	0.398773	0-vs-300	2.24515	0.00085631	150-vs-300	1.56637	0.000818975
CCG005114.1	AT2G29970	SMXL7 "SMAX1-like 7";	12.2559	20.6925	21.6173	0-vs-150	0.736445	0.224226	0-vs-300	0.897836	0.0367162	150-vs-300	0.144335	0.828768
CCG005115.1	AT5G58620	TZF9 "tandem zinc finger protein 9";	31.1007	16.2089	41.3269	0-vs-150	-0.9374	0.0821008	0-vs-300	0.527397	0.278429	150-vs-300	1.45182	0.00150076
CCG005116.1	AT5G05580	AtFAD8 NULL; FAD8 "fatty acid desaturase 8";	3.43491	12.0295	2.13404	0-vs-150	1.85366	0.0102138	0-vs-300	-0.576231	0.42428	150-vs-300	-2.45127	0.000818975
CCG005124.1	AT1G28280	MVQ1 "MPK3/6-targeted VQP 1";	2.93562	2.7166	0.905367	0-vs-150	-0.218187	0.890405	0-vs-300	-1.65579	0.00830909	150-vs-300	-1.45181	0.0582082
CCG005129.1	AT5G53880	-	4.54382	27.8028	2.11009	0-vs-150	2.46327	0.00176324	0-vs-300	-1.10684	0.0548409	150-vs-300	-3.59058	0.000818975
CCG005133.1	AT3G15270	SPL5 "squamosa promoter binding protein-like 5";	5.08874	6.1631	0.444886	0-vs-150	0.136666	0.940299	0-vs-300	-3.56229	0.00085631	150-vs-300	-3.70725	0.00265604
CCG005140.1	AT3G15210	ATERF-4 "ETHYLENE RESPONSIVE ELEMENT BINDING FACTOR 4"; ATERF4 "ETHYLENE RESPONSIVE ELEMENT BINDING FACTOR 4"; ERF4 "ethylene responsive element binding factor 4"; RAP2.5 "RELATED TO AP2 5";	23.6722	12.3693	7.92401	0-vs-150	-0.94752	0.0866797	0-vs-300	-1.51458	0.00085631	150-vs-300	-0.577365	0.285083
CCG005147.1	AT3G15190	PRPS20 "plastid ribosomal protein S20";	176.605	361.974	150.166	0-vs-150	0.977038	0.101532	0-vs-300	-0.208209	0.746404	150-vs-300	-1.19993	0.00833162
CCG005157.1	AT5G36930	-	2.15637	3.62828	5.39344	0-vs-150	0.703643	0.455606	0-vs-300	1.35769	0.0154249	150-vs-300	0.635641	0.273153
CCG005160.1	AT3G50950	ZAR1 "HOPZ-ACTIVATED RESISTANCE 1";	2.10845	2.55783	6.78353	0-vs-150	0.213972	0.878099	0-vs-300	1.76903	0.00085631	150-vs-300	1.53416	0.00464448
CCG005177.1	AT5G22930	-	16.4875	6.29013	9.68251	0-vs-150	-1.50123	0.0108718	0-vs-300	-0.805316	0.0778645	150-vs-300	0.686839	0.190668
CCG005185.1	AT3G44880	ACD1 "ACCELERATED CELL DEATH 1"; LLS1 "LETHAL LEAF-SPOT 1 HOMOLOG"; PAO "PHEOPHORBIDE A OXYGENASE";	22.9515	27.7882	71.6938	0-vs-150	0.242001	0.795605	0-vs-300	1.70158	0.00085631	150-vs-300	1.44355	0.00211179
CCG005188.1	AT2G27970	CKS2 "CDK-subunit 2";	10.3534	31.9355	6.21212	0-vs-150	1.6187	0.260491	0-vs-300	-0.761804	0.563534	150-vs-300	-2.40923	0.0263332
CCG005190.1	AT2G27950	-	7.22249	7.38059	12.4232	0-vs-150	0.0117272	0.993979	0-vs-300	0.853364	0.0482534	150-vs-300	0.825945	0.0691114
CCG005191.1	AT1G22930	-	12.342	35.5809	24.9637	0-vs-150	1.54565	0.00786395	0-vs-300	1.0933	0.0120118	150-vs-300	-0.472165	0.403226
CCG005232.1	AT1G80160	GLYI7 "glyoxylase I 7";	7.54456	8.15739	2.40023	0-vs-150	0.104987	0.952925	0-vs-300	-1.57188	0.0202496	150-vs-300	-1.69526	0.0191895
CCG005233.1	AT5G49960	-	0.613656	1.72102	0.217365	0-vs-150	1.39623	0.157677	0-vs-300	-1.52191	0.060814	150-vs-300	-2.93062	0.00265604
CCG005260.1	AT1G09610	GXM3 "glucuronoxylan methyltransferase 3";	5.44448	3.4159	1.2364	0-vs-150	-0.778239	0.36031	0-vs-300	-2.146	0.00085631	150-vs-300	-1.37681	0.0548739
CCG005263.1	AT5G49900	-	2.55095	7.11011	5.22847	0-vs-150	1.50513	0.0206055	0-vs-300	1.12299	0.0225093	150-vs-300	-0.401405	0.531651
CCG005269.1	AT5G49890	ATCLC-C NULL; CLC-C "chloride channel C";	15.1629	8.70797	6.09979	0-vs-150	-0.794892	0.240924	0-vs-300	-1.15132	0.00873861	150-vs-300	-0.368355	0.604811
CCG005276.2	AT1G59750	ARF1 "auxin response factor 1";	5.30217	5.83163	1.96306	0-vs-150	0.143361	0.909852	0-vs-300	-1.36812	0.00085631	150-vs-300	-1.52982	0.00464448
CCG005293.1	AT2G02500	ATMEPCT NULL; ISPD NULL; MCT "2-C-METHYL-D-ERYTHRITOL 4-PHOSPHATE CYTIDYLTRANSFERASE";	14.5371	23.991	10.456	0-vs-150	0.504587	0.616203	0-vs-300	-0.55784	0.412214	150-vs-300	-1.07655	0.044887
CCG005298.1	AT2G02470	AL6 "alfin-like 6";	13.4242	6.30065	4.1339	0-vs-150	-1.14019	0.110202	0-vs-300	-1.6631	0.00396316	150-vs-300	-0.548754	0.51573
CCG005302.1	AT5G49800	-	6.38244	14.3994	3.09166	0-vs-150	1.13615	0.0840882	0-vs-300	-1.02355	0.0732264	150-vs-300	-2.18154	0.00150076
CCG005305.1	AT5G49760	-	2.36774	7.02981	1.74846	0-vs-150	1.58111	0.012259	0-vs-300	-0.316887	0.701075	150-vs-300	-1.91611	0.000818975
CCG005313.1	AT5G61520	-	44.9386	23.1551	15.0833	0-vs-150	-1.02557	0.0973341	0-vs-300	-1.53125	0.00085631	150-vs-300	-0.522638	0.400013
CCG005315.1	AT5G45280	PAE11 "pectin acetylesterase 11";	179.84	66.334	22.2718	0-vs-150	-1.45135	0.023416	0-vs-300	-2.92664	0.00085631	150-vs-300	-1.4876	0.000818975
CCG005316.1	AT4G19420	PAE8 "pectin acetylesterase 8";	33.4956	27.2436	15.0211	0-vs-150	-0.250343	0.80234	0-vs-300	-1.02586	0.0195393	150-vs-300	-0.790574	0.0905351
CCG005322.1	AT4G19380	-	1.33118	1.28357	0.3064	0-vs-150	-0.151145	0.935064	0-vs-300	-2.12789	0.047559	150-vs-300	-1.99637	0.0345147
CCG005326.1	AT5G45340	CYP707A3 """cytochrome P450, family 707, subfamily A, polypeptide 3""";	9.12749	2.01065	2.20457	0-vs-150	-2.28374	0.00176324	0-vs-300	-2.04709	0.00085631	150-vs-300	0.223031	0.808448
CCG005339.1	AT1G31770	ABCG14 "ATP-binding cassette G14"; AtABCG14 NULL;	1.42421	1.14941	0.46404	0-vs-150	-0.287895	0.852547	0-vs-300	-1.52305	0.0234087	150-vs-300	-1.25634	0.105612
CCG005356.1	AT4G26330	ATSBT3.18 NULL; UNE17 "UNFERTILIZED EMBRYO SAC 17";	0.0927915	0.433749	0.01	0-vs-150	2.18925	0.108629	0-vs-300	#NAME?	1	150-vs-300	#NAME?	0.000818975
CCG005372.1	AT1G55340	-	3.74699	3.94757	1.55835	0-vs-150	-0.115876	0.945374	0-vs-300	-1.28548	0.0351184	150-vs-300	-1.18696	0.0874643
CCG005377.1	AT5G19780	TUA5 "tubulin alpha-5";	70.6459	94.6541	35.6864	0-vs-150	0.463319	0.623539	0-vs-300	-0.925671	0.0281287	150-vs-300	-1.40783	0.01128
CCG005382.2	AT3G13540	ATMYB5 "myb domain protein 5"; MYB5 "myb domain protein 5";	6.85362	6.11673	12.9771	0-vs-150	-0.265335	0.809987	0-vs-300	0.941007	0.0340509	150-vs-300	1.19393	0.0122459
CCG005387.1	AT4G25650	ACD1-LIKE ACD1-like; PTC52 "PROTOCHLOROPHYLLIDE-DEPENDENT TRANSLOCON COMPONENT, 52 KDA"; TIC55-IV "TRANSLOCON AT THE INNER ENVELOPE MEMBRANE OF CHLOROPLASTS, 55 KDA - IV";	0.244869	0.515833	1.49861	0-vs-150	1.01839	0.646413	0-vs-300	2.70343	0.0292262	150-vs-300	1.66902	0.117371
CCG005396.1	AT1G55320	AAE18 "acyl-activating enzyme 18";	9.19003	8.94014	23.2821	0-vs-150	-0.0804648	0.953164	0-vs-300	1.41913	0.00085631	150-vs-300	1.48959	0.00150076
CCG005399.1	AT1G15670	KFB01 "Kelch repeat F-box 1"; KMD2 "KISS ME DEADLY 2";	5.88405	8.45913	13.9399	0-vs-150	0.524065	0.584464	0-vs-300	1.35826	0.00553443	150-vs-300	0.823398	0.101372
CCG005413.1	AT5G14600	-	0.591312	1.57306	2.19215	0-vs-150	1.40494	0.203816	0-vs-300	1.97822	0.0205816	150-vs-300	0.552245	0.488101
CCG005435.1	AT3G52930	AtFBA8 NULL; FBA8 "fructose-bisphosphate aldolase 8";	126.724	176.784	297	0-vs-150	0.556975	0.543201	0-vs-300	1.35679	0.00601004	150-vs-300	0.784779	0.319195
CCG005436.1	AT2G18969	-	0.679592	11.6575	0.114497	0-vs-150	4.12257	0.00308396	0-vs-300	-2.46996	0.186408	150-vs-300	-6.60846	0.0270773
CCG005459.1	AT4G30230	-	0.726264	1.1102	5.0641	0-vs-150	0.604922	0.784236	0-vs-300	2.89319	0.00396316	150-vs-300	2.28049	0.0442066
CCG005470.2	AT5G57500	-	3.28033	0.676091	4.02102	0-vs-150	-2.32368	0.0558647	0-vs-300	0.361438	0.685352	150-vs-300	2.67714	0.00211179
CCG005472.1	AT3G21240	4CL2 "4-coumarate:CoA ligase 2"; AT4CL2 NULL;	0.63162	3.122	4.10677	0-vs-150	2.28566	0.0181473	0-vs-300	2.80399	0.00085631	150-vs-300	0.517142	0.537353
CCG005476.1	AT4G25830	CASPL2C1 "CASP-like protein 2C1";	7.94041	13.3576	1.67135	0-vs-150	0.864958	0.389946	0-vs-300	-2.14395	0.0120118	150-vs-300	-3.03482	0.00872768
CCG005479.2	AT5G57560	TCH4 "Touch 4"; XTH22 "xyloglucan endotransglucosylase/hydrolase 22";	3.62715	1.54699	8.24111	0-vs-150	-1.29117	0.210925	0-vs-300	1.28444	0.0199217	150-vs-300	2.55558	0.00508767
CCG005480.1	AT4G25810	XTH23 "xyloglucan endotransglucosylase/hydrolase 23"; XTR6 "xyloglucan endotransglycosylase 6";	3.01117	1.32537	19.6138	0-vs-150	-1.31656	0.306293	0-vs-300	2.68827	0.00085631	150-vs-300	3.99987	0.000818975
CCG005482.1	AT4G25810	XTH23 "xyloglucan endotransglucosylase/hydrolase 23"; XTR6 "xyloglucan endotransglycosylase 6";	0.117856	1.14374	4.2445	0-vs-150	3.3217	0.249332	0-vs-300	5.33279	0.0763094	150-vs-300	2.00043	0.0462818
CCG005485.1	AT5G57580	-	6.84477	8.0908	12.8483	0-vs-150	0.20578	0.852743	0-vs-300	0.962364	0.0267226	150-vs-300	0.740439	0.114379
CCG005492.1	AT1G54610	-	0.824407	0.609127	2.70474	0-vs-150	-0.45416	0.794498	0-vs-300	1.78354	0.00743044	150-vs-300	2.22137	0.0122459
CCG005493.1	AT5G27120	-	1.72753	0.68256	0.01	0-vs-150	-1.54383	0.352856	0-vs-300	#NAME?	0.00085631	150-vs-300	#NAME?	0.000818975
CCG005496.1	AT5G67400	RHS19 "root hair specific 19";	18.8985	4.81587	0.569431	0-vs-150	-2.01812	0.00176324	0-vs-300	-5.03743	0.00085631	150-vs-300	-3.03575	0.00508767
CCG005497.1	AT3G49950	-	1.12331	9.01522	0.058712	0-vs-150	3.15888	0.00614407	0-vs-300	-4.02773	0.0950006	150-vs-300	-7.20322	0.392306
CCG005511.1	AT5G10770	-	321.437	205.288	133.985	0-vs-150	-0.638516	0.592961	0-vs-300	-1.1637	0.0458547	150-vs-300	-0.540475	0.510165
CCG005521.2	AT3G57520	AtSIP2 "seed imbibition 2"; RS2 "raffinose synthase 2"; SIP2 "seed imbibition 2";	15.1886	42.1159	17.7836	0-vs-150	1.46	0.0108718	0-vs-300	0.312369	0.598034	150-vs-300	-1.16237	0.0109373
CCG005525.1	AT4G17180	-	24.4028	9.48237	21.3954	0-vs-150	-1.39412	0.00308396	0-vs-300	-0.108055	0.878118	150-vs-300	1.2705	0.00211179
CCG005527.1	AT5G14420	RGLG2 "RING domain ligase2";	1.60958	4.312	4.40366	0-vs-150	1.30541	0.17964	0-vs-300	1.47373	0.0300521	150-vs-300	0.146095	0.912342
CCG005541.1	AT5G55930	ATOPT1 "ARABIDOPSIS THALIANA OLIGOPEPTIDE TRANSPORTER 1"; OPT1 "oligopeptide transporter 1";	1.20747	3.13964	0.0569805	0-vs-150	1.49325	0.110726	0-vs-300	-4.25217	0.011631	150-vs-300	-5.7626	0.00508767
CCG005554.1	AT5G47635	-	1.00157	0.562068	0.0814334	0-vs-150	-0.917395	0.578567	0-vs-300	-3.63138	0.0367162	150-vs-300	-2.72479	0.0622015
CCG005556.1	AT4G16370	ATOPT3 "oligopeptide transporter"; OPT3 NULL; OPT3 "oligopeptide transporter";	95.1902	25.9906	20.8801	0-vs-150	-1.90385	0.00308396	0-vs-300	-2.11746	0.00085631	150-vs-300	-0.223533	0.746596
CCG005558.1	AT5G50740	-	13.8639	54.6344	1.48415	0-vs-150	1.72417	0.0142535	0-vs-300	-3.3053	0.00085631	150-vs-300	-5.04411	0.000818975
CCG005559.1	AT4G16380	-	6.13954	4.83853	1.57128	0-vs-150	-0.375698	0.716491	0-vs-300	-1.89549	0.00085631	150-vs-300	-1.53558	0.0177718
CCG005567.1	AT4G17240	-	1.46	7.38039	3.43751	0-vs-150	2.239	0.0162928	0-vs-300	1.26094	0.0720671	150-vs-300	-0.99846	0.123196
CCG005568.1	AT4G31940	CYP82C4 """cytochrome P450, family 82, subfamily C, polypeptide 4""";	3.45658	1.61457	4.50768	0-vs-150	-1.10731	0.331957	0-vs-300	0.513285	0.470908	150-vs-300	1.60665	0.0268233
CCG005570.1	AT4G16442	CASPL2B1 "CASP-like protein 2B1";	4.31078	6.80596	14.1946	0-vs-150	0.784097	0.4422	0-vs-300	1.87282	0.00224308	150-vs-300	1.07459	0.0692872
CCG005572.1	AT3G63380	ACA12 "auto-inhibited Ca2+ ATPase 12";	0.641454	0.0746506	0.0755038	0-vs-150	-3.19998	0.068952	0-vs-300	-3.04404	0.00449893	150-vs-300	0.14454	1
CCG005584.1	AT5G47540	-	28.7563	34.8591	64.8857	0-vs-150	0.221155	0.840387	0-vs-300	1.23623	0.00285891	150-vs-300	1.00405	0.0596269
CCG005585.1	AT1G53440	-	1.00917	0.521732	0.210394	0-vs-150	-0.924039	0.630719	0-vs-300	-2.11182	0.0317743	150-vs-300	-1.20614	0.343224
CCG005586.1	AT1G53430	-	4.73766	14.0317	42.7993	0-vs-150	1.48543	0.059769	0-vs-300	3.29163	0.00085631	150-vs-300	1.78213	0.00211179
CCG005587.1	AT1G53430	-	3.05881	0.693261	0.175867	0-vs-150	-2.21673	0.0973341	0-vs-300	-4.05924	0.0127826	150-vs-300	-1.8549	0.15232
CCG005613.1	AT4G34950	-	8.9708	2.91546	0.01	0-vs-150	-1.59601	0.151468	0-vs-300	#NAME?	0.00085631	150-vs-300	#NAME?	0.000818975
CCG005623.1	AT5G54580	ORRM2 NULL;	12.2008	8.51804	2.79056	0-vs-150	-0.549018	0.743157	0-vs-300	-2.03736	0.0295194	150-vs-300	-1.49985	0.125567
CCG005627.1	AT5G48150	PAT1 "phytochrome a signal transduction 1";	0.369069	0.24794	0.01	0-vs-150	-0.731752	0.756959	0-vs-300	#NAME?	0.00085631	150-vs-300	#NAME?	1
CCG005629.1	AT5G54600	RPL24 "plastid ribosomal protein L24"; SVR8 "SUPPRESSOR OF VARIEGATION 8";	91.8605	192.901	79.7049	0-vs-150	1.03265	0.135328	0-vs-300	-0.163003	0.80786	150-vs-300	-1.20965	0.0278614
CCG005635.1	AT5G54650	ATFH5 "FORMIN HOMOLOGY 5"; Fh5 "formin homology5";	6.98139	6.23684	12.5232	0-vs-150	-0.174311	0.890564	0-vs-300	0.933463	0.0295194	150-vs-300	1.09132	0.0186626
CCG005637.1	AT5G54670	ATK3 "kinesin 3"; KATC "KINESIN-LIKE PROTEIN IN ARABIDOPSIS THALIANA C";	4.07548	4.04721	1.18401	0-vs-150	-0.059569	0.967366	0-vs-300	-1.76867	0.00285891	150-vs-300	-1.72287	0.00635237
CCG005640.1	AT3G20680	-	1.63069	1.21425	6.17926	0-vs-150	-0.45068	0.885674	0-vs-300	1.99886	0.0465026	150-vs-300	2.43927	0.048916
CCG005641.1	AT5G54690	GAUT12 "galacturonosyltransferase 12"; IRX8 "IRREGULAR XYLEM 8"; LGT6 NULL;	8.7817	3.94265	1.79463	0-vs-150	-1.15607	0.119337	0-vs-300	-2.21821	0.00085631	150-vs-300	-1.07164	0.149712
CCG005649.1	AT3G20600	NDR1 "non race-specific disease resistance 1";	22.7294	25.5965	41.7112	0-vs-150	0.0512487	0.971904	0-vs-300	0.943226	0.0255202	150-vs-300	0.878696	0.0916935
CCG005650.1	AT4G27290	-	0.252601	1.84576	8.75132	0-vs-150	2.79389	0.0258651	0-vs-300	5.14406	0.00085631	150-vs-300	2.33614	0.000818975
CCG005666.1	AT1G08070	EMB3102 "EMBRYO DEFECTIVE 3102"; OTP82 "ORGANELLE TRANSCRIPT PROCESSING 82";	5.38161	5.34977	1.50559	0-vs-150	-0.0503834	0.971773	0-vs-300	-1.82418	0.00085631	150-vs-300	-1.79017	0.00265604
CCG005673.1	AT5G20070	ATNUDT19 "ARABIDOPSIS THALIANA NUDIX HYDROLASE HOMOLOG 19"; ATNUDX19 "nudix hydrolase homolog 19"; NUDX19 "nudix hydrolase homolog 19";	1.85391	7.95292	10.0195	0-vs-150	1.97922	0.287954	0-vs-300	2.3968	0.0484831	150-vs-300	0.411864	0.684182
CCG005675.1	AT3G11660	NHL1 "NDR1/HIN1-like 1";	175.416	190.184	71.3526	0-vs-150	0.0937073	0.943414	0-vs-300	-1.21755	0.00342876	150-vs-300	-1.32594	0.00464448
CCG005677.1	AT2G35980	ATNHL10 "ARABIDOPSIS NDR1/HIN1-LIKE 10"; NHL10 NDR1/HIN1-LIKE; YLS9 "YELLOW-LEAF-SPECIFIC GENE 9";	25.1448	6.44957	16.2495	0-vs-150	-1.99936	0.00699091	0-vs-300	-0.582351	0.309032	150-vs-300	1.41077	0.0268233
CCG005678.1	AT3G52480	-	11.3192	8.37286	1.11902	0-vs-150	-0.436141	0.651373	0-vs-300	-3.29061	0.00085631	150-vs-300	-2.87138	0.000818975
CCG005682.1	AT3G52500	-	1.84379	7.586	1.34893	0-vs-150	1.94151	0.0136796	0-vs-300	-0.429724	0.662577	150-vs-300	-2.38767	0.000818975
CCG005685.1	AT2G36000	EMB3114 "EMBRYO DEFECTIVE 3114";	5.35877	13.2339	5.95114	0-vs-150	1.27725	0.0498857	0-vs-300	0.200926	0.812106	150-vs-300	-1.09265	0.0531262
CCG005687.1	AT3G52520	-	34.4791	12.9435	14.7597	0-vs-150	-1.45634	0.0328361	0-vs-300	-1.16965	0.0199217	150-vs-300	0.269004	0.766562
CCG005690.1	AT5G04820	ATOFP13 "ARABIDOPSIS THALIANA OVATE FAMILY PROTEIN 13"; OFP13 "ovate family protein 13";	1.23534	5.00409	0.01	0-vs-150	2.04742	0.0739367	0-vs-300	#NAME?	0.00085631	150-vs-300	#NAME?	0.000818975
CCG005694.1	AT3G11600	-	4.61809	3.20158	1.84096	0-vs-150	-0.592186	0.508211	0-vs-300	-1.28401	0.0225093	150-vs-300	-0.708484	0.292856
CCG005698.1	AT1G52340	ABA2 "ABA DEFICIENT 2"; ATABA2 "ARABIDOPSIS THALIANA ABA DEFICIENT 2"; ATSDR1 "SHORT-CHAIN DEHYDROGENASE/REDUCTASE 1"; GIN1 "GLUCOSE INSENSITIVE 1"; ISI4 "IMPAIRED SUCROSE INDUCTION 4"; SDR1 "SHORT-CHAIN DEHYDROGENASE REDUCTASE 1"; SIS4 "SUGAR-INSENSITIVE 4"; SRE1 "SALT RESISTANT 1";	0.967755	16.0566	4.54853	0-vs-150	4.0885	0.00176324	0-vs-300	2.27733	0.0050173	150-vs-300	-1.82692	0.00508767
CCG005699.1	AT3G51680	AtSDR2 NULL; SDR2 "short-chain dehydrogenase/reductase 2";	0.073064	0.927573	0.01	0-vs-150	3.67075	0.473244	0-vs-300	#NAME?	1	150-vs-300	#NAME?	0.00591569
CCG005701.1	AT1G52340	ABA2 "ABA DEFICIENT 2"; ATABA2 "ARABIDOPSIS THALIANA ABA DEFICIENT 2"; ATSDR1 "SHORT-CHAIN DEHYDROGENASE/REDUCTASE 1"; GIN1 "GLUCOSE INSENSITIVE 1"; ISI4 "IMPAIRED SUCROSE INDUCTION 4"; SDR1 "SHORT-CHAIN DEHYDROGENASE REDUCTASE 1"; SIS4 "SUGAR-INSENSITIVE 4"; SRE1 "SALT RESISTANT 1";	2.20375	16.5925	0.0227761	0-vs-150	3.06011	0.00176324	0-vs-300	-6.57767	0.380285	150-vs-300	-9.67299	0.245707
CCG005702.1	AT2G47140	AtSDR5 NULL; SDR5 "short-chain dehydrogenase reductase 5";	1.20274	6.2283	0.01	0-vs-150	2.43392	0.130364	0-vs-300	#NAME?	0.00085631	150-vs-300	#NAME?	0.000818975
CCG005707.1	AT5G22300	AtNIT4 "NITRILASE 4"; NIT4 "nitrilase 4";	0.167306	0.746299	0.17738	0-vs-150	2.21672	0.0654349	0-vs-300	0.187346	1	150-vs-300	-2.04559	0.0223404
CCG005720.1	AT1G78380	ATGSTU19 "A. THALIANA GLUTATHIONE S-TRANSFERASE TAU 19"; GST8 "GLUTATHIONE TRANSFERASE 8"; GSTU19 "glutathione S-transferase TAU 19";	10.4514	6.85141	3.04034	0-vs-150	-0.61613	0.608129	0-vs-300	-1.68129	0.0120118	150-vs-300	-1.07514	0.180484
CCG005721.1	AT1G78380	ATGSTU19 "A. THALIANA GLUTATHIONE S-TRANSFERASE TAU 19"; GST8 "GLUTATHIONE TRANSFERASE 8"; GSTU19 "glutathione S-transferase TAU 19";	1.05453	2.87759	0.221415	0-vs-150	1.4844	0.340801	0-vs-300	-2.21431	0.113401	150-vs-300	-3.71328	0.0119365
CCG005731.1	AT1G08540	ABC1 NULL; ATSIG1 "SIGMA FACTOR 1"; ATSIG2 "SIGMA FACTOR 2"; SIG1 "RNA POLYMERASE SIGMA SUBUNIT 1"; SIG2 "RNApolymerase sigma subunit 2"; SIGA NULL; SIGB "SIGMA FACTOR B";	6.24828	10.9447	5.02332	0-vs-150	0.763907	0.226932	0-vs-300	-0.281036	0.675663	150-vs-300	-1.06169	0.0263332
CCG005735.1	AT4G24680	MOS1 "MODIFIER OF snc1";	1.22385	0.841863	3.45606	0-vs-150	-0.569964	0.648873	0-vs-300	1.56917	0.00085631	150-vs-300	2.12414	0.000818975
CCG005744.1	AT4G10790	-	3.78273	2.85841	6.57641	0-vs-150	-0.479805	0.623287	0-vs-300	0.79994	0.108158	150-vs-300	1.26268	0.02525
CCG005745.1	AT5G50150	-	2.44566	6.00868	2.29626	0-vs-150	1.15246	0.1315	0-vs-300	-0.0720256	0.947105	150-vs-300	-1.24285	0.0428816
CCG005748.1	AT5G56040	SKM2 "STERILITY-REGULATING KINASE MEMBER 2";	0.327086	1.9084	0.376265	0-vs-150	2.64359	0.00176324	0-vs-300	0.319294	0.812609	150-vs-300	-2.33857	0.00591569
CCG005750.1	AT5G50130	-	2.34741	6.75207	2.64008	0-vs-150	1.458	0.0130166	0-vs-300	0.226047	0.792452	150-vs-300	-1.25157	0.0211635
CCG005754.1	AT1G12940	ATNRT2.5 "nitrate transporter2.5"; NRT2.5 "nitrate transporter2.5";	3.22608	0.671147	0.597228	0-vs-150	-2.34691	0.00176324	0-vs-300	-2.37323	0.00085631	150-vs-300	-0.0447565	0.964827
CCG005757.1	AT4G24670	TAR2 "tryptophan aminotransferase related 2";	2.21935	2.00954	0.617423	0-vs-150	-0.0463848	0.980911	0-vs-300	-1.77193	0.022804	150-vs-300	-1.74254	0.0513224
CCG005765.1	AT2G42490	-	4.1844	2.45616	14.6234	0-vs-150	-0.775403	0.393068	0-vs-300	1.92468	0.00085631	150-vs-300	2.68447	0.000818975
CCG005766.2	AT5G63120	-	8.80587	3.48476	8.42153	0-vs-150	-1.30863	0.0440193	0-vs-300	0.0401571	0.96475	150-vs-300	1.33214	0.0132206
CCG005779.1	AT4G12690	-	0.18961	2.56472	0.01	0-vs-150	3.79641	0.0217283	0-vs-300	#NAME?	1	150-vs-300	#NAME?	0.000818975
CCG005785.1	AT5G50200	ATNRT3.1 NULL; NRT3.1 "NITRATE TRANSPORTER 3.1"; WR3 "WOUND-RESPONSIVE 3";	0.878607	0.258424	6.3945	0-vs-150	-1.74919	0.299168	0-vs-300	2.91207	0.00085631	150-vs-300	4.64147	0.0180991
CCG005793.1	AT2G45320	-	0.01	2.90033	2.73147	0-vs-150	inf	0.00176324	0-vs-300	inf	0.00085631	150-vs-300	-0.16369	0.922148
CCG005798.1	AT5G44360	-	0.150636	0.514418	0.0864697	0-vs-150	1.79894	0.288224	0-vs-300	-0.687286	1	150-vs-300	-2.50404	0.03854
CCG005804.1	AT2G39200	ATMLO12 "MILDEW RESISTANCE LOCUS O 12"; MLO12 "MILDEW RESISTANCE LOCUS O 12";	0.616966	0.335421	1.51962	0-vs-150	-0.981462	0.665007	0-vs-300	1.35099	0.156544	150-vs-300	2.31584	0.0257909
CCG005813.1	AT3G06350	EMB3004 "EMBRYO DEFECTIVE 3004"; MEE32 "MATERNAL EFFECT EMBRYO ARREST 32";	8.4811	3.74646	9.46302	0-vs-150	-1.09978	0.10883	0-vs-300	0.302445	0.630544	150-vs-300	1.38734	0.00464448
CCG005819.1	AT1G54690	G-H2AX "GAMMA H2AX"; GAMMA-H2AX "gamma histone variant H2AX"; H2AXB NULL; HTA3 "histone H2A 3";	1.6707	31.8952	1.68046	0-vs-150	4.2521	0.00176324	0-vs-300	0.0246886	0.986454	150-vs-300	-4.24807	0.000818975
CCG005826.2	AT1G54730	-	4.04827	8.16587	2.96787	0-vs-150	1.2127	0.174991	0-vs-300	-0.26307	0.803766	150-vs-300	-1.49504	0.0231812
CCG005830.1	AT2G29150	-	2.61788	1.52293	6.20936	0-vs-150	-0.904383	0.441829	0-vs-300	1.25947	0.0178395	150-vs-300	2.14811	0.0132206
CCG005831.2	AT2G29150	-	16.9613	28.8934	1.77488	0-vs-150	0.723505	0.451555	0-vs-300	-3.22333	0.00085631	150-vs-300	-3.96003	0.000818975
CCG005832.1	AT5G27410	-	5.09027	13.0699	6.44807	0-vs-150	1.37343	0.0273931	0-vs-300	0.433232	0.513259	150-vs-300	-0.960014	0.0709806
CCG005844.1	AT1G78340	ATGSTU22 "glutathione S-transferase TAU 22"; GSTU22 "glutathione S-transferase TAU 22";	0.117465	4.01625	0.01	0-vs-150	5.14861	0.0937849	0-vs-300	#NAME?	1	150-vs-300	#NAME?	0.000818975
CCG005878.1	AT4G10270	-	8.0666	2.34121	2.57754	0-vs-150	-1.86026	0.0388613	0-vs-300	-1.62617	0.0108404	150-vs-300	0.22848	0.861387
CCG005882.1	AT2G20900	ATDGK5 NULL; DGK5 "diacylglycerol kinase 5";	12.7608	14.2757	34.5794	0-vs-150	0.163965	0.893615	0-vs-300	1.56197	0.00085631	150-vs-300	1.38027	0.000818975
CCG005884.1	AT4G28100	-	3.75524	16.7614	0.895949	0-vs-150	2.02438	0.00176324	0-vs-300	-2.0563	0.00916892	150-vs-300	-4.09668	0.000818975
CCG005903.1	AT4G03230	-	0.440413	0.532529	0.0975522	0-vs-150	0.228794	0.910659	0-vs-300	-2.09875	0.0813856	150-vs-300	-2.32843	0.0352503
CCG005905.1	AT5G54490	PBP1 "pinoid-binding protein 1";	23.5121	3.0307	11.5586	0-vs-150	-2.9227	0.00176324	0-vs-300	-0.906374	0.181682	150-vs-300	2.00969	0.0234319
CCG005944.1	AT5G52190	-	6.45764	14.0944	4.93358	0-vs-150	1.06929	0.264729	0-vs-300	-0.384831	0.664688	150-vs-300	-1.471	0.019741
CCG005948.1	AT5G62020	AT-HSFB2A "ARABIDOPSIS THALIANA HEAT SHOCK TRANSCRIPTION FACTOR B2A"; HSFB2A "heat shock transcription factor B2A";	6.21641	1.10659	2.36147	0-vs-150	-2.53753	0.00614407	0-vs-300	-1.31014	0.0272881	150-vs-300	1.20397	0.115266
CCG005950.1	AT5G62040	BFT "brother of FT and TFL1";	0.01	0.0281889	3.88072	0-vs-150	inf	1	0-vs-300	inf	0.00085631	150-vs-300	7.19114	0.346509
CCG005953.1	AT4G00730	AHDP "ARABIDOPSIS THALIANA HOMEODOMAIN PROTEIN"; ANL2 "ANTHOCYANINLESS 2";	3.16798	3.49783	6.65852	0-vs-150	0.118962	0.939841	0-vs-300	1.13541	0.0195393	150-vs-300	1.00255	0.0526928
CCG005956.1	AT5G07240	IQD24 "IQ-domain 24";	31.4667	43.7015	18.9392	0-vs-150	0.472543	0.51439	0-vs-300	-0.652973	0.15526	150-vs-300	-1.14227	0.0119365
CCG005964.1	AT5G52260	AtMYB19 "myb domain protein 19"; MYB19 "myb domain protein 19";	1.71184	1.05624	0.496623	0-vs-150	-0.804168	0.641639	0-vs-300	-1.78945	0.045056	150-vs-300	-0.99333	0.417243
CCG005966.1	AT3G48940	-	68.4049	42.1545	18.9098	0-vs-150	-0.752372	0.258476	0-vs-300	-1.8611	0.00085631	150-vs-300	-1.1221	0.0138537
CCG005969.1	AT5G52280	-	4.20797	8.36037	1.94555	0-vs-150	0.826702	0.230358	0-vs-300	-1.14291	0.0195393	150-vs-300	-1.98989	0.000818975
CCG005972.1	AT5G23760	-	21.8596	15.9335	8.27852	0-vs-150	-0.494961	0.648921	0-vs-300	-1.31161	0.0175681	150-vs-300	-0.825683	0.279128
CCG005973.1	AT3G48970	-	0.049252	1.8652	0.01	0-vs-150	5.13828	0.570181	0-vs-300	#NAME?	1	150-vs-300	#NAME?	0.000818975
CCG005975.1	AT4G25590	ADF7 "actin depolymerizing factor 7";	0.01	0.128527	0.436383	0-vs-150	inf	1	0-vs-300	inf	0.00553443	150-vs-300	1.84639	0.543897
CCG005977.1	AT3G48990	AAE3 "ACYL-ACTIVATING ENZYME 3";	14.9608	15.6228	51.2692	0-vs-150	0.0530276	0.96925	0-vs-300	1.8892	0.00085631	150-vs-300	1.82118	0.000818975
CCG005982.2	AT4G20850	TPP2 "tripeptidyl peptidase ii";	2.15845	3.23289	1.2548	0-vs-150	0.599552	0.536919	0-vs-300	-0.63863	0.358104	150-vs-300	-1.25987	0.0409533
CCG005983.2	AT5G23870	PAE9 "pectin acetylesterase 9";	19.7603	13.9674	10.1097	0-vs-150	-0.563624	0.435442	0-vs-300	-0.906546	0.0348349	150-vs-300	-0.355646	0.561035
CCG005990.1	AT5G52420	-	15.3703	30.3839	40.6774	0-vs-150	0.869092	0.14306	0-vs-300	1.39658	0.00085631	150-vs-300	0.514856	0.30811
CCG005997.1	AT5G23940	DCR "DEFECTIVE IN CUTICULAR RIDGES"; EMB3009 "EMBRYO DEFECTIVE 3009"; PEL3 "PERMEABLE LEAVES3";	54.6841	94.1608	21.0779	0-vs-150	0.754436	0.249207	0-vs-300	-1.33318	0.00085631	150-vs-300	-2.10421	0.000818975
CCG006000.2	AT4G25640	ATDTX35 "detoxifying efflux carrier 35"; DTX35 "detoxifying efflux carrier 35"; FFT "FLOWER FLAVONOID TRANSPORTER";	17.3124	29.7259	54.4575	0-vs-150	0.826982	0.240829	0-vs-300	1.83651	0.00085631	150-vs-300	0.993258	0.0363972
CCG006003.1	AT5G37010	-	0.113509	0.89814	0.0446132	0-vs-150	2.88537	0.0142535	0-vs-300	-1.37037	1	150-vs-300	-4.27338	0.00211179
CCG006006.1	AT5G16340	-	0.323743	2.03684	0.118886	0-vs-150	2.79009	0.0149875	0-vs-300	-1.29526	0.321987	150-vs-300	-4.1045	0.000818975
CCG006007.1	AT5G48380	BIR1 "BAK1-interacting receptor-like kinase 1";	1.04431	1.79822	7.92612	0-vs-150	0.750179	0.694353	0-vs-300	3.0194	0.00085631	150-vs-300	2.24343	0.0328589
CCG006009.1	AT5G16970	AER "alkenal reductase"; AT-AER "alkenal reductase";	4.91729	10.9851	2.10046	0-vs-150	1.15645	0.17916	0-vs-300	-1.13925	0.114648	150-vs-300	-2.30987	0.000818975
CCG006010.1	AT5G16990	-	4.25926	6.47005	1.9013	0-vs-150	0.64117	0.576209	0-vs-300	-1.11846	0.170866	150-vs-300	-1.77975	0.0371578
CCG006018.1	AT5G48570	ATFKBP65 NULL; FKBP65 NULL; ROF2 NULL;	1.24801	1.96326	2.8002	0-vs-150	0.567035	0.636903	0-vs-300	1.23052	0.0289219	150-vs-300	0.647336	0.335366
CCG006024.2	AT4G37560	-	10.144	5.21171	1.04382	0-vs-150	-1.00488	0.399835	0-vs-300	-3.2916	0.047559	150-vs-300	-2.3107	0.10225
CCG006025.1	AT5G52190	-	0.01	0.569727	0.306576	0-vs-150	inf	0.00176324	0-vs-300	inf	0.00224308	150-vs-300	-0.806505	0.718535
CCG006026.1	AT5G52200	AtI-2 NULL; I-2 inhibitor-2;	0.888088	7.47644	31.8382	0-vs-150	2.99675	0.0243556	0-vs-300	5.13036	0.00085631	150-vs-300	2.12917	0.0452642
CCG006028.1	AT5G52230	MBD13 "methyl-CPG-binding domain protein 13";	2.37406	1.84781	0.953151	0-vs-150	-0.478962	0.649964	0-vs-300	-1.33652	0.0168756	150-vs-300	-0.874171	0.219862
CCG006037.1	AT1G33720	CYP76C6 """cytochrome P450, family 76, subfamily C, polypeptide 6""";	11.9534	4.95769	5.22317	0-vs-150	-1.33139	0.030476	0-vs-300	-1.15046	0.00830909	150-vs-300	0.166663	0.829169
CCG006048.1	AT5G62150	-	8.15222	5.72652	1.23011	0-vs-150	-0.562088	0.806583	0-vs-300	-2.67458	0.0367162	150-vs-300	-2.12189	0.205635
CCG006064.1	AT5G52100	CRR1 "chlororespiration reduction 1";	4.00713	16.3951	2.24284	0-vs-150	1.98115	0.0108718	0-vs-300	-0.841184	0.307107	150-vs-300	-2.83555	0.000818975
CCG006066.1	AT5G62170	TRM25 "TON1 Recruiting Motif 25";	0.978368	2.25782	0.440693	0-vs-150	1.07134	0.225127	0-vs-300	-1.18084	0.10353	150-vs-300	-2.27253	0.00211179
CCG006076.1	AT5G51750	ATSBT1.3 "subtilase 1.3"; SBT1.3 "subtilase 1.3";	2.54186	12.6412	0.1067	0-vs-150	2.21636	0.00420688	0-vs-300	-4.63205	0.00342876	150-vs-300	-6.85951	0.000818975
CCG006081.2	AT5G62200	ATS3B "Embryo-specific protein 3B";	2.89309	64.7115	0.301342	0-vs-150	4.79332	0.00614407	0-vs-300	-2.95263	0.162296	150-vs-300	-7.7773	0.0770898
CCG006087.1	AT5G62230	ERL1 "ERECTA-like 1";	0.0981304	2.06466	0.0276149	0-vs-150	4.58335	0.0429427	0-vs-300	-1.66035	1	150-vs-300	-6.26707	0.048916
CCG006094.1	AT5G51600	ATMAP65-3 "ARABIDOPSIS THALIANA MICROTUBULE-ASSOCIATED PROTEIN 65-3"; MAP65-3 "MICROTUBULE-ASSOCIATED PROTEIN 65-3"; PLE PLEIADE;	0.97898	4.97951	1.07918	0-vs-150	2.27651	0.00176324	0-vs-300	0.15308	0.886206	150-vs-300	-2.14598	0.00150076
CCG006097.1	AT2G36530	ENO2 "ENOLASE 2"; LOS2 "LOW EXPRESSION OF OSMOTICALLY RESPONSIVE GENES 2";	103.212	132.371	195.724	0-vs-150	0.350879	0.706256	0-vs-300	0.994882	0.0300521	150-vs-300	0.63125	0.327991
CCG006101.1	AT5G51570	-	0.01	0.01	0.304364	0-vs-150	0	1	0-vs-300	inf	0.00085631	150-vs-300	inf	0.00150076
CCG006106.1	AT5G51560	-	2.0901	3.95918	1.01794	0-vs-150	1.00151	0.298965	0-vs-300	-0.932988	0.169051	150-vs-300	-1.95943	0.00265604
CCG006115.1	AT5G03170	ATFLA11 "ARABIDOPSIS FASCICLIN-LIKE ARABINOGALACTAN-PROTEIN 11"; FLA11 "FASCICLIN-like arabinogalactan-protein 11";	51.1224	23.5098	8.63529	0-vs-150	-1.18075	0.0399703	0-vs-300	-2.52974	0.00085631	150-vs-300	-1.34979	0.0154111
CCG006124.1	AT5G62360	-	11.1443	30.1984	0.652965	0-vs-150	1.40542	0.08615	0-vs-300	-4.12017	0.00085631	150-vs-300	-5.53004	0.00591569
CCG006125.1	AT5G62360	-	69.6592	10.3294	2.27919	0-vs-150	-2.7507	0.00176324	0-vs-300	-4.90968	0.00085631	150-vs-300	-2.17273	0.0106374
CCG006128.1	AT1G23210	AtGH9B6 "glycosyl hydrolase 9B6"; GH9B6 "glycosyl hydrolase 9B6";	0.0894923	0.383562	0.01	0-vs-150	2.22373	0.317734	0-vs-300	#NAME?	1	150-vs-300	#NAME?	0.000818975
CCG006129.1	AT4G33820	-	0.349931	0.876101	0.161638	0-vs-150	1.20706	0.445354	0-vs-300	-1.16832	0.387736	150-vs-300	-2.39824	0.0343011
CCG006134.1	AT1G61730	-	3.14568	1.73886	0.01	0-vs-150	-0.97544	0.465287	0-vs-300	#NAME?	0.00085631	150-vs-300	#NAME?	0.000818975
CCG006144.1	AT1G53430	-	9.46713	3.91857	0.67418	0-vs-150	-1.28532	0.123821	0-vs-300	-3.74972	0.00085631	150-vs-300	-2.47706	0.0371578
CCG006147.1	AT5G15150	ATHB-3 "homeobox 3"; ATHB3 NULL; HAT7 "HOMEOBOX FROM ARABIDOPSIS THALIANA 7"; HB-3 "homeobox 3";	0.554884	6.4071	0.0675452	0-vs-150	3.28055	0.012259	0-vs-300	-3.109	0.0892237	150-vs-300	-6.41454	0.0482979
CCG006150.1	AT4G18550	AtDSEL "Arabidopsis thaliana DAD1-like seeding establishment-related lipase"; DSEL "DAD1-like seeding establishment-related lipase";	8.73535	27.274	26.9787	0-vs-150	1.58005	0.00176324	0-vs-300	1.61722	0.00085631	150-vs-300	0.0187537	0.983851
CCG006152.1	AT5G45910	-	5.25584	23.8592	1.82189	0-vs-150	2.28109	0.00176324	0-vs-300	-1.42406	0.0108404	150-vs-300	-3.72217	0.000818975
CCG006161.1	AT5G45930	CHL I2 NULL; CHLI-2 NULL; CHLI2 "magnesium chelatase i2";	31.6187	67.4226	23.5471	0-vs-150	1.11614	0.0840882	0-vs-300	-0.357943	0.500415	150-vs-300	-1.49183	0.00150076
CCG006168.1	AT2G29120	ATGLR2.7 "glutamate receptor 2.7"; GLR2.7 "GLUTAMATE RECEPTOR 2.7"; GLR2.7 "glutamate receptor 2.7";	0.176232	0.460423	2.05954	0-vs-150	1.29719	0.338431	0-vs-300	3.61995	0.00085631	150-vs-300	2.3036	0.00370527
CCG006172.1	AT5G45950	-	0.0665494	5.69307	0.0618405	0-vs-150	6.44759	0.030476	0-vs-300	0.079789	1	150-vs-300	-6.39057	0.0109373
CCG006174.1	AT5G47220	ATERF-2 "ETHYLENE RESPONSE FACTOR- 2"; ATERF2 "ETHYLENE RESPONSIVE ELEMENT BINDING FACTOR 2"; ERF2 "ethylene responsive element binding factor 2";	3.11501	1.26098	0.639205	0-vs-150	-1.34424	0.166271	0-vs-300	-2.21142	0.0150357	150-vs-300	-0.883353	0.354947
CCG006187.1	AT1G28480	GRX480 NULL; GRXC9 NULL; roxy19 NULL;	13.3672	1.39577	16.4524	0-vs-150	-3.27405	0.00786395	0-vs-300	0.437403	0.459823	150-vs-300	3.70519	0.000818975
CCG006188.1	AT5G02050	-	24.3109	17.8121	51.6393	0-vs-150	-0.494928	0.527112	0-vs-300	1.11993	0.00830909	150-vs-300	1.60077	0.00150076
CCG006189.1	AT1G61110	anac025 "NAC domain containing protein 25"; NAC025 "NAC domain containing protein 25";	0.01	0.0826064	0.21854	0-vs-150	inf	1	0-vs-300	inf	0.00085631	150-vs-300	1.51049	1
CCG006193.1	AT1G28440	HSL1 "HAESA-like 1";	13.8955	6.7107	4.26145	0-vs-150	-1.03803	0.0687043	0-vs-300	-1.60595	0.00085631	150-vs-300	-0.586739	0.259799
CCG006201.1	AT2G33855	-	20.0914	38.0644	11.8899	0-vs-150	0.793961	0.294597	0-vs-300	-0.774436	0.224373	150-vs-300	-1.58104	0.00508767
CCG006206.1	AT1G28380	NSL1 "necrotic spotted lesions 1";	16.4259	5.86056	9.88997	0-vs-150	-1.51716	0.012259	0-vs-300	-0.650877	0.150029	150-vs-300	0.852239	0.0974754
CCG006213.1	AT2G33810	SPL3 "squamosa promoter binding protein-like 3";	5.1255	3.12449	0.538725	0-vs-150	-0.629304	0.720206	0-vs-300	-3.12983	0.00961937	150-vs-300	-2.52737	0.121165
CCG006220.2	AT2G33800	EMB3113 "EMBRYO DEFECTIVE 3113"; RPS5 "ribosomal protein S5"; SCA1 "SCABRA 1";	101.751	189.613	79.025	0-vs-150	0.933323	0.110597	0-vs-300	-0.288219	0.626498	150-vs-300	-1.23823	0.00591569
CCG006226.1	AT2G34700	-	13.1627	57.0279	8.60214	0-vs-150	1.93448	0.00948501	0-vs-300	-0.614787	0.237553	150-vs-300	-2.56632	0.000818975
CCG006229.1	AT4G32480	-	3.77148	4.81323	10.019	0-vs-150	0.310806	0.817816	0-vs-300	1.44165	0.00649401	150-vs-300	1.12755	0.0692872
CCG006230.1	AT4G04960	LecRK-VII.1 "L-type lectin receptor kinase VII.1";	3.88246	1.87816	6.20784	0-vs-150	-1.11569	0.201521	0-vs-300	0.684311	0.222635	150-vs-300	1.78912	0.00370527
CCG006232.1	AT1G53035	-	104.292	61.1516	152.367	0-vs-150	-0.821399	0.176479	0-vs-300	0.631759	0.197247	150-vs-300	1.44423	0.000818975
CCG006235.1	AT2G33770	ATUBC24 "UBIQUITIN-CONJUGATING ENZYME 24"; PHO2 "phosphate 2"; UBC24 "UBIQUITIN-CONJUGATING ENZYME 24";	2.02247	2.36266	5.10352	0-vs-150	0.191608	0.893251	0-vs-300	1.40619	0.00342876	150-vs-300	1.19771	0.0299851
CCG006242.1	AT4G03510	ATRMA1 NULL; RMA1 "RING membrane-anchor 1";	20.9882	8.7047	32.7469	0-vs-150	-1.33554	0.0403447	0-vs-300	0.650791	0.192905	150-vs-300	1.9794	0.000818975
CCG006254.1	AT5G53750	-	40.9543	19.5964	60.1813	0-vs-150	-1.11745	0.045043	0-vs-300	0.593345	0.253402	150-vs-300	1.6994	0.000818975
CCG006268.1	AT2G20780	-	2.44718	0.51023	0.01	0-vs-150	-2.22053	0.222672	0-vs-300	#NAME?	0.00085631	150-vs-300	#NAME?	0.000818975
CCG006274.1	AT1G61100	-	1.64498	2.05797	0.28332	0-vs-150	0.193457	0.869264	0-vs-300	-2.55777	0.00085631	150-vs-300	-2.76496	0.000818975
CCG006276.1	AT5G08370	AGAL2 "alpha-galactosidase 2"; AtAGAL2 "alpha-galactosidase 2";	0.709717	4.09278	0.623419	0-vs-150	2.59738	0.00308396	0-vs-300	-0.0689032	0.964424	150-vs-300	-2.68769	0.00319449
CCG006278.1	AT1G61120	GES "GERANYLLINALOOL SYNTHASE"; TPS04 "terpene synthase 04"; TPS4 "TERPENE SYNTHASE 4";	9.12275	22.4045	25.7958	0-vs-150	1.23794	0.270978	0-vs-300	1.62164	0.00743044	150-vs-300	0.362482	0.653419
CCG006286.1	AT1G11125	-	4.6356	15.1163	4.62734	0-vs-150	1.58681	0.00866085	0-vs-300	-0.015705	0.986217	150-vs-300	-1.62055	0.000818975
CCG006287.1	AT4G03390	SRF3 "STRUBBELIG-receptor family 3";	7.77901	6.49796	2.47152	0-vs-150	-0.185319	0.897573	0-vs-300	-1.51417	0.0242399	150-vs-300	-1.35953	0.0171731
CCG006288.1	AT1G61215	BRD4 "bromodomain 4";	4.73162	3.67799	2.14613	0-vs-150	-0.440924	0.658408	0-vs-300	-1.12828	0.047052	150-vs-300	-0.70551	0.357254
CCG006289.1	AT1G61240	-	22.6153	16.7739	10.2568	0-vs-150	-0.477632	0.55237	0-vs-300	-1.08375	0.0209105	150-vs-300	-0.620425	0.310702
CCG006293.1	AT5G54390	AHL HAL2-like; ATAHL NULL; HL HAL2-like;	1.71561	3.69456	1.22972	0-vs-150	1.03176	0.193415	0-vs-300	-0.462073	0.56649	150-vs-300	-1.50917	0.0174711
CCG006300.1	AT5G35460	-	11.7716	1.5658	3.39441	0-vs-150	-2.9017	0.00176324	0-vs-300	-1.69798	0.00601004	150-vs-300	1.18603	0.130606
CCG006301.1	AT5G20610	PMIR1 "PLASTID MOVEMENT IMPAIRED1-RELATED1";	5.85716	5.73476	11.0663	0-vs-150	-0.043361	0.972555	0-vs-300	1.00238	0.0195393	150-vs-300	1.02651	0.0157411
CCG006302.3	AT5G20510	AL5 "alfin-like 5";	5.76228	6.32721	2.63583	0-vs-150	0.117055	0.940144	0-vs-300	-1.08307	0.0473257	150-vs-300	-1.21938	0.066119
CCG006308.2	AT3G13750	BGAL1 "beta galactosidase 1"; BGAL1 "beta-galactosidase 1";	14.9791	4.45763	2.68982	0-vs-150	-1.75117	0.00514881	0-vs-300	-2.37256	0.00085631	150-vs-300	-0.631256	0.285971
CCG006312.1	AT1G17455	ELF4-L4 "ELF4-like 4";	51.961	41.0311	14.9023	0-vs-150	-0.435698	0.583502	0-vs-300	-1.76317	0.00085631	150-vs-300	-1.3425	0.00150076
CCG006318.1	AT3G13960	AtGRF5 "growth-regulating factor 5"; GRF5 "growth-regulating factor 5";	0.546763	5.1074	0.138488	0-vs-150	3.20106	0.00420688	0-vs-300	-1.84749	0.159157	150-vs-300	-5.07061	0.000818975
CCG006321.1	AT5G20630	ATGER3 "ARABIDOPSIS THALIANA GERMIN 3"; GER3 "germin 3"; GLP3 "GERMIN-LIKE PROTEIN 3"; GLP3A NULL; GLP3B NULL;	42.4844	459.868	0.121793	0-vs-150	3.46219	0.0254225	0-vs-300	-8.37323	0.0605922	150-vs-300	-11.8584	0.0430565
CCG006323.1	AT5G35570	-	8.88245	6.0621	3.36748	0-vs-150	-0.607376	0.425742	0-vs-300	-1.35816	0.00342876	150-vs-300	-0.769619	0.173425
CCG006331.1	AT5G07990	CYP75B1 "CYTOCHROME P450 75B1"; D501 NULL; TT7 "TRANSPARENT TESTA 7";	47.5042	290.968	71.6173	0-vs-150	2.67015	0.00699091	0-vs-300	0.703517	0.221845	150-vs-300	-1.98966	0.0186626
CCG006334.1	AT1G64940	CYP89A6 """cytochrome P450, family 87, subfamily A, polypeptide 6""";	11.5518	2.80061	4.36327	0-vs-150	-2.1405	0.00176324	0-vs-300	-1.37283	0.00601004	150-vs-300	0.753942	0.371701
CCG006336.1	AT5G66460	AtMAN7 NULL; MAN7 "endo-beta-mannase 7";	5.83371	16.6377	0.12535	0-vs-150	1.46416	0.0169793	0-vs-300	-5.56768	0.0281287	150-vs-300	-7.05724	0.020567
CCG006337.1	AT3G50910	-	0.01	0.01	0.876977	0-vs-150	0	1	0-vs-300	inf	0.00085631	150-vs-300	inf	0.000818975
CCG006340.2	AT1G60590	-	0.615006	9.74893	0.125741	0-vs-150	3.83257	0.00176324	0-vs-300	-2.23589	0.0135941	150-vs-300	-6.09439	0.000818975
CCG006365.1	AT3G17470	ATCRSH NULL; CRSH "Ca2+-activated RelA/spot homolog";	17.4626	36.3844	27.5429	0-vs-150	1.07799	0.0308726	0-vs-300	0.763644	0.0832731	150-vs-300	-0.329963	0.56974
CCG006367.1	AT5G44310	-	0.01	0.608186	4.94475	0-vs-150	inf	0.00176324	0-vs-300	inf	0.00085631	150-vs-300	3.07838	0.00464448
CCG006370.1	AT5G48960	-	6.0005	11.9912	3.7946	0-vs-150	1.07525	0.0989734	0-vs-300	-0.520757	0.382437	150-vs-300	-1.61569	0.00150076
CCG006371.1	AT3G62150	ABCB21 "ATP-binding cassette B21"; PGP21 "P-glycoprotein 21";	0.0129641	0.392181	0.01	0-vs-150	5.08986	0.576453	0-vs-300	#NAME?	1	150-vs-300	#NAME?	0.000818975
CCG006375.1	AT1G48320	DHNAT1 "DHNA-CoA thioesterase 1";	67.9363	14.788	36.3752	0-vs-150	-2.26523	0.00308396	0-vs-300	-0.853307	0.0595516	150-vs-300	1.39821	0.0357422
CCG006376.1	AT5G09995	-	14.5465	24.0581	9.45144	0-vs-150	0.793549	0.376451	0-vs-300	-0.546541	0.497	150-vs-300	-1.34766	0.0283877
CCG006388.2	AT5G26670	-	13.7912	30.1889	10.3958	0-vs-150	1.11063	0.0273931	0-vs-300	-0.328777	0.557782	150-vs-300	-1.45664	0.000818975
CCG006401.1	AT3G29320	PHS1 "alpha-glucan phosphorylase 1";	9.51139	30.8216	21.119	0-vs-150	1.67233	0.00176324	0-vs-300	1.20984	0.00342876	150-vs-300	-0.477045	0.367532
CCG006408.1	AT2G41370	BOP2 "BLADE ON PETIOLE2";	0.340155	0.01	0.01	0-vs-150	#NAME?	0.00176324	0-vs-300	#NAME?	0.00085631	150-vs-300	0	1
CCG006422.1	AT4G08290	UMAMIT20 "Usually multiple acids move in and out Transporters 20";	5.1902	1.2519	4.49356	0-vs-150	-2.05198	0.022301	0-vs-300	-0.131914	0.903784	150-vs-300	1.89101	0.0102916
CCG006423.1	AT4G08300	UMAMIT17 "Usually multiple acids move in and out Transporters 17";	3.09979	1.13211	0.123661	0-vs-150	-1.29991	0.335571	0-vs-300	-4.50586	0.0242399	150-vs-300	-3.24315	0.158886
CCG006429.1	AT1G21880	LYM1 "lysm domain GPI-anchored protein 1 precursor"; LYP2 "LysM-containing receptor protein 2";	8.46218	10.2844	4.6499	0-vs-150	0.258562	0.817093	0-vs-300	-0.816638	0.0766421	150-vs-300	-1.09262	0.0249918
CCG006432.1	AT1G44760	-	0.22967	5.48993	0.895213	0-vs-150	4.72252	0.0735993	0-vs-300	2.04158	0.184277	150-vs-300	-2.69416	0.0122459
CCG006436.2	AT1G21830	-	9.53344	6.63706	4.52821	0-vs-150	-0.675531	0.359133	0-vs-300	-1.10362	0.0295194	150-vs-300	-0.441864	0.536541
CCG006437.1	AT3G26430	-	38.5912	19.7078	39.1199	0-vs-150	-1.10755	0.106377	0-vs-300	0.0900107	0.899649	150-vs-300	1.18233	0.0371578
CCG006447.1	AT1G21740	-	2.42038	2.71895	7.15863	0-vs-150	0.126545	0.930952	0-vs-300	1.63325	0.00085631	150-vs-300	1.49399	0.000818975
CCG006448.1	AT1G77490	TAPX "thylakoidal ascorbate peroxidase";	14.7892	34.6799	14.6165	0-vs-150	1.21056	0.0290046	0-vs-300	0.0466688	0.95321	150-vs-300	-1.17832	0.00833162
CCG006461.1	AT3G21070	ATNADK-1 "NAD KINASE 1"; NADK1 "NAD kinase 1";	4.70867	9.43179	10.565	0-vs-150	1.06211	0.225127	0-vs-300	1.31887	0.0150357	150-vs-300	0.238333	0.759384
CCG006482.3	AT2G30570	PSBW "photosystem II reaction center W";	675.54	900.183	283.408	0-vs-150	0.395083	0.786266	0-vs-300	-1.24094	0.0212209	150-vs-300	-1.64737	0.0183645
CCG006489.1	AT5G43700	ATAUX2-11 "AUXIN INDUCIBLE 2-11"; IAA4 "indole-3-acetic acid inducible 4";	8.3301	6.18835	0.37236	0-vs-150	-0.455043	0.680185	0-vs-300	-4.44142	0.00085631	150-vs-300	-3.99862	0.000818975
CCG006490.1	AT1G47720	OSB1 "Organellar Single-stranded";	2.51074	7.36695	4.3711	0-vs-150	1.51191	0.0294732	0-vs-300	0.866576	0.108158	150-vs-300	-0.66187	0.270488
CCG006499.1	AT3G54560	HTA11 "histone H2A 11";	20.9583	39.4061	10.5505	0-vs-150	0.876988	0.190069	0-vs-300	-0.955312	0.0295194	150-vs-300	-1.85015	0.000818975
CCG006501.1	AT3G63430	TRM5 "TON1 Recruiting Motif 5";	4.51833	9.31592	3.16845	0-vs-150	0.978995	0.106652	0-vs-300	-0.517928	0.391578	150-vs-300	-1.51038	0.00211179
CCG006502.1	AT5G60020	ATLAC17 NULL; LAC17 "laccase 17";	1.66494	1.92424	0.265099	0-vs-150	0.106716	0.950446	0-vs-300	-2.59415	0.0209105	150-vs-300	-2.71436	0.00464448
CCG006505.2	AT4G11400	-	0.249764	1.49194	2.09396	0-vs-150	2.54861	0.144089	0-vs-300	3.11232	0.00743044	150-vs-300	0.553128	0.598437
CCG006513.2	AT5G53760	ATMLO11 "MILDEW RESISTANCE LOCUS O 11"; MLO11 "MILDEW RESISTANCE LOCUS O 11";	1.67155	5.39504	3.60611	0-vs-150	1.68353	0.0279965	0-vs-300	1.20682	0.0548409	150-vs-300	-0.498327	0.523104
CCG006518.1	AT1G07750	-	0.969134	4.78723	2.88154	0-vs-150	2.37797	0.00420688	0-vs-300	1.67117	0.0338252	150-vs-300	-0.722956	0.350744
CCG006523.1	AT4G27450	-	6.63736	3.53543	0.925619	0-vs-150	-0.947559	0.344379	0-vs-300	-2.81815	0.00085631	150-vs-300	-1.88326	0.0304912
CCG006529.1	AT4G27430	CIP7 "COP1-interacting protein 7";	5.25838	4.82201	1.45257	0-vs-150	-0.198165	0.859644	0-vs-300	-1.8427	0.00085631	150-vs-300	-1.65842	0.000818975
CCG006531.2	AT4G21760	BGLU47 "beta-glucosidase 47";	5.92223	4.04627	2.0536	0-vs-150	-0.5645	0.570543	0-vs-300	-1.43036	0.0108404	150-vs-300	-0.884566	0.217548
CCG006534.1	AT4G27410	ANAC072 "Arabidopsis NAC domain containing protein 72"; AtRD26 NULL; RD26 "RESPONSIVE TO DESICCATION 26";	43.3912	22.3943	188.556	0-vs-150	-1.06112	0.103664	0-vs-300	2.13861	0.00085631	150-vs-300	3.19205	0.000818975
CCG006538.1	AT3G15520	-	6.04989	15.4144	3.55377	0-vs-150	1.34052	0.0345864	0-vs-300	-0.678076	0.242369	150-vs-300	-2.03544	0.000818975
CCG006540.1	AT5G54400	-	11.5033	10.2699	3.68	0-vs-150	-0.155265	0.89177	0-vs-300	-1.5441	0.00085631	150-vs-300	-1.40484	0.00319449
CCG006543.1	AT5G22010	AtRFC1 "replication factor C1"; RFC1 "replication factor C 1"; RFC1 "replication factor C1";	10.0801	2.88155	3.12813	0-vs-150	-1.87347	0.0169793	0-vs-300	-1.63826	0.00224308	150-vs-300	0.22406	0.840092
CCG006553.1	AT1G27435	-	14.4763	2.03301	14.6024	0-vs-150	-2.87162	0.00514881	0-vs-300	0.0445952	0.961003	150-vs-300	2.91657	0.00464448
CCG006554.1	AT4G08570	-	0.793439	0.341124	9.95261	0-vs-150	-1.43042	0.446734	0-vs-300	3.57636	0.00085631	150-vs-300	4.9987	0.00990215
CCG006562.1	AT4G13440	-	53.2327	116.992	139.948	0-vs-150	1.23905	0.0853185	0-vs-300	1.5884	0.00085631	150-vs-300	0.333222	0.66077
CCG006574.1	AT1G08560	ATSYP111 NULL; KN KNOLLE; SYP111 "syntaxin of plants 111";	0.243595	1.66086	0.354681	0-vs-150	2.74474	0.0322683	0-vs-300	0.612029	0.657847	150-vs-300	-2.16255	0.0614003
CCG006578.1	AT3G04070	ANAC047 "NAC domain containing protein 47"; NAC047 "NAC domain containing protein 47"; SHG "SPEEDY HYPONASTIC GROWTH"; SHYG "SPEEDY HYPONASTIC GROWTH";	31.3452	11.9546	41.2316	0-vs-150	-1.51589	0.0333458	0-vs-300	0.426375	0.416545	150-vs-300	1.92829	0.000818975
CCG006579.5	AT2G39050	ArathEULS3 NULL; EULS3 "Euonymus lectin S3";	17.5646	27.1821	39.3588	0-vs-150	0.495649	0.514217	0-vs-300	1.15125	0.00787475	150-vs-300	0.640665	0.194509
CCG006580.1	AT5G18270	ANAC087 "Arabidopsis NAC domain containing protein 87";	3.6665	3.02972	18.0056	0-vs-150	-0.398432	0.724268	0-vs-300	2.25613	0.00085631	150-vs-300	2.64233	0.000818975
CCG006583.1	AT1G08570	ACHT4 "atypical CYS HIS rich thioredoxin 4";	32.7629	25.2903	16.8903	0-vs-150	-0.502725	0.458123	0-vs-300	-0.981876	0.0150357	150-vs-300	-0.492696	0.341094
CCG006593.1	AT1G20580	-	12.3318	8.01892	3.69682	0-vs-150	-0.532825	0.616583	0-vs-300	-1.63821	0.0489128	150-vs-300	-1.13879	0.282005
CCG006594.1	AT2G30600	-	13.3519	3.22633	10.1342	0-vs-150	-2.10579	0.00176324	0-vs-300	-0.312561	0.593836	150-vs-300	1.78195	0.000818975
CCG006622.1	AT5G19600	SULTR3;5 "sulfate transporter 3;5";	0.560024	2.80936	0.66698	0-vs-150	2.19002	0.0764014	0-vs-300	0.327553	0.807579	150-vs-300	-1.87745	0.0323605
CCG006624.1	AT2G37220	-	167.012	246.469	100.734	0-vs-150	0.620734	0.449585	0-vs-300	-0.657654	0.151216	150-vs-300	-1.29401	0.02525
CCG006635.1	AT4G20880	-	24.3665	11.3167	19.6037	0-vs-150	-1.24136	0.0273931	0-vs-300	-0.338847	0.588256	150-vs-300	0.889294	0.093041
CCG006641.1	AT2G34770	ATFAH1 "ARABIDOPSIS FATTY ACID HYDROXYLASE 1"; FAH1 "fatty acid hydroxylase 1";	7.64118	22.1492	13.1795	0-vs-150	1.6783	0.0388613	0-vs-300	0.947764	0.126409	150-vs-300	-0.748461	0.317003
CCG006646.1	AT1G30700	-	0.506074	0.061637	0.01	0-vs-150	-3.06488	0.58998	0-vs-300	#NAME?	0.00085631	150-vs-300	#NAME?	1
CCG006649.1	AT2G34790	AtBBE-like 15 "Berberine Bridge Enzyme-Like 15"; EDA28 "EMBRYO SAC DEVELOPMENT ARREST 28"; MEE23 "MATERNAL EFFECT EMBRYO ARREST 23";	3.07577	1.11502	0.694758	0-vs-150	-1.51124	0.240114	0-vs-300	-2.04563	0.0178395	150-vs-300	-0.55684	0.687017
CCG006650.1	AT2G34790	AtBBE-like 15 "Berberine Bridge Enzyme-Like 15"; EDA28 "EMBRYO SAC DEVELOPMENT ARREST 28"; MEE23 "MATERNAL EFFECT EMBRYO ARREST 23";	67.4026	44.4467	89.7517	0-vs-150	-0.673424	0.381737	0-vs-300	0.501624	0.338806	150-vs-300	1.16163	0.0242422
CCG006653.1	AT2G34790	AtBBE-like 15 "Berberine Bridge Enzyme-Like 15"; EDA28 "EMBRYO SAC DEVELOPMENT ARREST 28"; MEE23 "MATERNAL EFFECT EMBRYO ARREST 23";	2.39855	2.83131	0.1183	0-vs-150	0.24291	0.889865	0-vs-300	-4.3025	0.00085631	150-vs-300	-4.5566	0.00796029
CCG006659.1	AT1G30690	-	2.35954	11.5685	4.49036	0-vs-150	2.17452	0.00420688	0-vs-300	0.889587	0.100387	150-vs-300	-1.30132	0.0307084
CCG006669.2	AT3G27690	LHCB2 "LIGHT-HARVESTING CHLOROPHYLL B-BINDING 2"; LHCB2.3 "photosystem II light harvesting complex gene 2.3"; LHCB2.4 NULL;	286.321	338.782	64.5959	0-vs-150	0.385496	0.765724	0-vs-300	-2.07645	0.00085631	150-vs-300	-2.47958	0.000818975
CCG006678.1	AT2G04850	-	0.509374	1.04483	0.263084	0-vs-150	1.07691	0.46271	0-vs-300	-0.856486	0.457053	150-vs-300	-1.95709	0.0407588
CCG006680.1	AT5G47530	-	112.751	30.7403	101.867	0-vs-150	-1.9181	0.00308396	0-vs-300	-0.100521	0.909493	150-vs-300	1.81093	0.000818975
CCG006687.1	AT2G04780	FLA7 "FASCICLIN-like arabinoogalactan 7";	2.70782	2.36157	0.596666	0-vs-150	-0.280936	0.86297	0-vs-300	-2.16479	0.00085631	150-vs-300	-1.89552	0.0220338
CCG006704.1	AT3G21090	ABCG15 "ATP-binding cassette G15";	0.824317	3.78162	0.88513	0-vs-150	2.38452	0.171645	0-vs-300	0.236559	0.872622	150-vs-300	-2.17999	0.0147825
CCG006709.1	AT3G57270	BG1 """beta-1,3-glucanase 1""";	50.7451	18.8606	6.16172	0-vs-150	-1.42041	0.0262826	0-vs-300	-3.01444	0.00085631	150-vs-300	-1.61244	0.00549535
CCG006710.1	AT3G57270	BG1 """beta-1,3-glucanase 1""";	7.06273	0.416633	0.448218	0-vs-150	-4.17631	0.00176324	0-vs-300	-3.94837	0.00085631	150-vs-300	0.212211	0.896827
CCG006715.1	AT2G42040	-	12.0252	19.7162	6.5605	0-vs-150	0.634164	0.347676	0-vs-300	-0.839833	0.103128	150-vs-300	-1.49294	0.000818975
CCG006716.1	AT5G06720	ATPA2 "peroxidase 2"; AtPRX53 NULL; PA2 "peroxidase 2"; PRX53 "peroxidase 53";	9.01851	9.38651	44.7109	0-vs-150	-0.0347031	0.982121	0-vs-300	2.35874	0.00085631	150-vs-300	2.39169	0.000818975
CCG006722.2	AT5G06690	WCRKC1 "WCRKC thioredoxin 1";	68.6587	82.3294	35.2665	0-vs-150	0.30478	0.741666	0-vs-300	-0.848271	0.07522	150-vs-300	-1.16289	0.00757753
CCG006734.1	AT2G41940	ZFP8 "zinc finger protein 8";	3.28041	7.02258	1.24405	0-vs-150	1.00431	0.060086	0-vs-300	-1.3539	0.00224308	150-vs-300	-2.37127	0.000818975
CCG006735.1	AT1G58170	-	2.28644	4.96517	10.7865	0-vs-150	1.06466	0.432664	0-vs-300	2.34124	0.00787475	150-vs-300	1.26477	0.0961302
CCG006736.1	AT1G58170	-	24.2665	24.4046	77.4863	0-vs-150	-0.0506476	0.977084	0-vs-300	1.8108	0.0015783	150-vs-300	1.84924	0.000818975
CCG006738.1	AT3G61172	LCR8 "low-molecular-weight cysteine-rich 8";	0.373267	1.98726	2.70209	0-vs-150	2.26091	0.243975	0-vs-300	2.79455	0.0416352	150-vs-300	0.529626	0.753302
CCG006739.1	AT1G53430	-	3.90757	12.3119	2.52429	0-vs-150	1.50902	0.0665318	0-vs-300	-0.583259	0.474884	150-vs-300	-2.10129	0.00508767
CCG006759.1	AT4G13830	DJC26 "DNA J protein C26"; J20 "DNAJ-like 20";	0.329075	0.22726	0.01	0-vs-150	-0.658113	0.852371	0-vs-300	#NAME?	0.00342876	150-vs-300	#NAME?	1
CCG006765.1	AT4G39830	-	10.2152	1.65393	2.77802	0-vs-150	-2.66683	0.00614407	0-vs-300	-1.85367	0.00085631	150-vs-300	0.794607	0.340022
CCG006767.1	AT4G39710	FKBP16-2 "FK506-binding protein 16-2"; PnsL4 "Photosynthetic NDH subcomplex L 4";	11.1889	16.443	3.86536	0-vs-150	0.509646	0.707244	0-vs-300	-1.46924	0.0585699	150-vs-300	-1.98665	0.020863
CCG006769.2	AT5G10080	-	4.33184	13.8621	9.91448	0-vs-150	1.72138	0.00614407	0-vs-300	1.29939	0.00916892	150-vs-300	-0.441683	0.430122
CCG006777.1	AT4G02340	-	0.493333	3.46651	0.187968	0-vs-150	3.01312	0.0142535	0-vs-300	-1.25232	0.232624	150-vs-300	-4.29001	0.00265604
CCG006785.1	AT4G21410	CRK29 "cysteine-rich RLK (RECEPTOR-like protein kinase) 29";	4.09475	0.0600249	0.01	0-vs-150	-6.15211	0.0399703	0-vs-300	#NAME?	0.00085631	150-vs-300	#NAME?	1
CCG006786.1	AT4G23220	CRK14 "cysteine-rich RLK (RECEPTOR-like protein kinase) 14";	5.872	3.05587	2.00975	0-vs-150	-1.03051	0.221834	0-vs-300	-1.46329	0.00873861	150-vs-300	-0.45206	0.633489
CCG006788.1	AT4G38830	CRK26 "cysteine-rich RLK (RECEPTOR-like protein kinase) 26";	1.75349	10.6171	28.4394	0-vs-150	2.54104	0.00514881	0-vs-300	4.07547	0.00085631	150-vs-300	1.50896	0.0255138
CCG006797.1	AT4G05180	PSBQ "PHOTOSYSTEM II SUBUNIT Q"; PSBQ-2 "photosystem II subunit Q-2"; PSII-Q NULL;	55.4658	168.046	37.9748	0-vs-150	1.86933	0.0181473	0-vs-300	-0.371154	0.492813	150-vs-300	-2.25835	0.000818975
CCG006800.1	AT4G21320	HSA32 "HEAT-STRESS-ASSOCIATED 32";	4.35932	11.5213	10.7081	0-vs-150	1.39614	0.030476	0-vs-300	1.38654	0.0050173	150-vs-300	-0.0246811	0.97598
CCG006802.1	AT4G16740	ATTPS03 "terpene synthase 03"; TPS03 "terpene synthase 03";	24.4941	21.2699	96.9971	0-vs-150	-0.233988	0.880779	0-vs-300	2.15111	0.00085631	150-vs-300	2.36361	0.000818975
CCG006806.1	AT1G61680	ATTPS14 "TERPENE SYNTHASE 14"; TPS14 "terpene synthase 14";	8.80159	33.9107	236.472	0-vs-150	1.88487	0.00514881	0-vs-300	4.85825	0.00085631	150-vs-300	2.96032	0.000818975
CCG006820.1	AT3G08550	ABI8 "ABA INSENSITIVE 8"; ELD1 "ELONGATION DEFECTIVE 1"; KOB1 KOBITO;	18.3633	14.8721	9.57545	0-vs-150	-0.349621	0.679942	0-vs-300	-0.902965	0.0430658	150-vs-300	-0.569037	0.296278
CCG006827.1	AT5G50400	ATPAP27 "ARABIDOPSIS THALIANA PURPLE ACID PHOSPHATASE 27"; PAP27 "purple acid phosphatase 27";	1.92447	1.96821	15.659	0-vs-150	-0.10445	0.955514	0-vs-300	3.0516	0.00085631	150-vs-300	3.14282	0.000818975
CCG006828.1	AT1G50420	SCL-3 "SCARECROW-LIKE 3"; SCL3 "scarecrow-like 3";	17.8932	6.54222	13.1619	0-vs-150	-1.51419	0.00614407	0-vs-300	-0.391727	0.462688	150-vs-300	1.11093	0.0125809
CCG006829.1	AT1G58170	-	0.119135	1.52644	0.01	0-vs-150	3.80676	0.573207	0-vs-300	#NAME?	1	150-vs-300	#NAME?	0.000818975
CCG006840.1	AT2G38760	ANN3 "ANNEXIN 3"; ANNAT3 "annexin 3"; AtANN3 NULL;	65.5091	61.9393	139.906	0-vs-150	-0.147735	0.916866	0-vs-300	1.12185	0.00873861	150-vs-300	1.25348	0.0335534
CCG006843.1	AT3G54500	LNK2 "night light-inducible and clock-regulated 2";	43.1248	8.59989	33.7419	0-vs-150	-2.36281	0.00176324	0-vs-300	-0.273966	0.63815	150-vs-300	2.07046	0.000818975
CCG006848.1	AT3G54480	SKIP5 "SKP1/ASK-interacting protein 5"; SKP5 NULL;	6.56964	1.92867	1.46329	0-vs-150	-1.85209	0.0533323	0-vs-300	-2.13416	0.00224308	150-vs-300	-0.280206	0.825365
CCG006854.1	AT4G29230	anac075 "NAC domain containing protein 75"; NAC075 "NAC domain containing protein 75";	1.15018	1.70991	0.432914	0-vs-150	0.373837	0.763334	0-vs-300	-1.45066	0.0281287	150-vs-300	-1.84131	0.0135445
CCG006856.1	AT1G65295	-	28.6926	38.9239	12.2775	0-vs-150	0.41478	0.716436	0-vs-300	-1.17614	0.0550776	150-vs-300	-1.60515	0.011616
CCG006871.1	AT2G48060	-	0.27416	0.651076	0.170299	0-vs-150	1.33398	0.251667	0-vs-300	-0.518378	1	150-vs-300	-1.87574	0.0318925
CCG006876.1	AT3G05200	ATL6 "Arabidopsis toxicos en levadura 6";	20.8976	6.07458	9.36343	0-vs-150	-1.79635	0.00176324	0-vs-300	-1.10832	0.0195393	150-vs-300	0.674858	0.273387
CCG006878.1	AT1G54820	-	1.35835	15.6839	0.135174	0-vs-150	3.55214	0.00176324	0-vs-300	-3.22325	0.0120118	150-vs-300	-6.79428	0.0163145
CCG006881.3	AT3G06130	-	19.404	19.8636	50.8054	0-vs-150	-0.0610951	0.965899	0-vs-300	1.36133	0.00085631	150-vs-300	1.40568	0.00150076
CCG006902.1	AT1G09000	ANP1 "NPK1-related protein kinase 1"; MAPKKK1 "MAP KINASE KINASE KINASE 1"; NP1 "NPK1-related protein kinase 1";	0.390943	1.49075	0.259494	0-vs-150	1.85702	0.0475905	0-vs-300	-0.498722	0.701873	150-vs-300	-2.38421	0.0352503
CCG006903.1	AT3G05330	ATN TANGLED; ATTAN "A. THALIANA TAN1";	0.557413	2.47667	0.49628	0-vs-150	1.95204	0.045413	0-vs-300	-0.207854	0.884108	150-vs-300	-2.18488	0.0125809
CCG006906.2	AT1G55020	ATLOX1 "ARABIDOPSIS LIPOXYGENASE 1"; LOX1 "lipoxygenase 1";	23.8744	18.2534	35.0345	0-vs-150	-0.392014	0.66943	0-vs-300	0.628358	0.217914	150-vs-300	1.00063	0.0189277
CCG006922.1	AT3G26040	-	0.110936	1.54712	0.01	0-vs-150	3.77771	0.112585	0-vs-300	#NAME?	1	150-vs-300	#NAME?	0.000818975
CCG006924.1	AT5G48930	HCT "hydroxycinnamoyl-CoA shikimate/quinate hydroxycinnamoyl transferase";	25.0138	31.618	64.5496	0-vs-150	0.273661	0.803383	0-vs-300	1.40667	0.00085631	150-vs-300	1.12115	0.0214555
CCG006925.2	AT4G02570	ATCUL1 "cullin 1"; AXR6 "AUXIN RESISTANT 6"; CUL1 "cullin 1"; ICU13 "INCURVATA 13";	0.19117	0.503175	0.01	0-vs-150	1.3306	0.648261	0-vs-300	#NAME?	1	150-vs-300	#NAME?	0.000818975
CCG006927.1	AT5G64740	CESA6 "cellulose synthase 6"; E112 NULL; IXR2 "ISOXABEN RESISTANT 2"; PRC1 "PROCUSTE 1";	3.51072	6.07887	1.39365	0-vs-150	0.865475	0.202361	0-vs-300	-1.21058	0.0231364	150-vs-300	-2.09483	0.000818975
CCG006935.1	AT1G09070	(AT)SRC2 "SOYBEAN GENE REGULATED BY COLD-2"; AtSRC2 NULL; SRC2 "soybean gene regulated by cold-2";	25.3762	7.55523	28.6316	0-vs-150	-1.72498	0.00176324	0-vs-300	0.322126	0.594698	150-vs-300	2.03822	0.000818975
CCG006938.1	AT5G27670	h2a.w.7 NULL; HTA7 "histone H2A 7";	10.2291	79.5062	9.29923	0-vs-150	2.92574	0.00176324	0-vs-300	-0.133317	0.897268	150-vs-300	-3.0801	0.000818975
CCG006940.1	AT3G05470	-	0.222847	3.88174	0.015241	0-vs-150	4.03589	0.00176324	0-vs-300	-3.81295	0.060814	150-vs-300	-7.87405	0.114168
CCG006948.1	AT3G05510	-	26.0475	12.0696	10.8604	0-vs-150	-1.13741	0.0471083	0-vs-300	-1.21899	0.00601004	150-vs-300	-0.0940854	0.900018
CCG006950.1	AT5G27730	-	11.2657	10.387	0.308623	0-vs-150	-0.0364433	0.979456	0-vs-300	-5.02733	0.00085631	150-vs-300	-5.00117	0.000818975
CCG006953.1	AT3G16640	AtTCTP2 NULL; TCTP "translationally controlled tumor protein";	136.078	59.5771	59.4078	0-vs-150	-1.27747	0.018816	0-vs-300	-1.18977	0.00830909	150-vs-300	0.0762005	0.919183
CCG006955.2	AT1G09140	At-SR30 "Serine/Arginine-Rich Protein Splicing Factor 30"; ATSRP30 "SERINE-ARGININE PROTEIN 30"; ATSRP30.1 NULL; ATSRP30.2 NULL; SR30 "Serine/Arginine-Rich Protein Splicing Factor 30";	0.01	0.01	0.457247	0-vs-150	0	1	0-vs-300	inf	0.00085631	150-vs-300	inf	0.000818975
CCG006957.1	AT5G27760	-	0.01	0.01	2.80931	0-vs-150	0	1	0-vs-300	inf	0.00085631	150-vs-300	inf	0.000818975
CCG006963.1	AT3G05580	TOPP9 "type one protein phosphatase 9";	59.6073	27.3721	43.3531	0-vs-150	-1.16184	0.045413	0-vs-300	-0.369591	0.498942	150-vs-300	0.781648	0.116335
CCG006983.1	AT5G02070	-	0.01	0.148118	1.11073	0-vs-150	inf	1	0-vs-300	inf	0.00085631	150-vs-300	3.17763	0.382425
CCG006985.1	AT5G27000	ATK4 "kinesin 4"; KATD "KINESIN-LIKE PROTEIN IN ARABIDOPSIS THALIANA D";	1.51272	1.73023	0.182476	0-vs-150	0.122128	0.933177	0-vs-300	-3.03974	0.00085631	150-vs-300	-3.17734	0.000818975
CCG006989.1	AT5G26940	DPD1 "defective in pollen organelle DNA degradation1";	20.6061	22.1715	39.2269	0-vs-150	0.0930673	0.938441	0-vs-300	1.01417	0.011631	150-vs-300	0.906016	0.0391989
CCG006992.1	AT1G56300	-	130.121	42.6359	127.482	0-vs-150	-1.59984	0.00308396	0-vs-300	0.160555	0.835277	150-vs-300	1.74514	0.000818975
CCG006993.1	AT5G57580	-	3.60477	4.16876	18.2732	0-vs-150	0.121253	0.940552	0-vs-300	2.35032	0.00085631	150-vs-300	2.21347	0.000818975
CCG006998.1	AT3G62630	-	1.70769	2.12272	0.380438	0-vs-150	0.304366	0.851674	0-vs-300	-2.14381	0.00342876	150-vs-300	-2.46504	0.00421068
CCG007006.1	AT4G02080	ASAR1 NULL; ATSAR2 "secretion-associated RAS super family 2"; ATSARA1C NULL; SAR2 "secretion-associated RAS super family 2";	3.00238	2.89723	7.5641	0-vs-150	-0.123682	0.955392	0-vs-300	1.4212	0.0400679	150-vs-300	1.53308	0.0863748
CCG007010.1	AT4G03230	-	1.58434	0.175091	3.51934	0-vs-150	-3.13824	0.0498857	0-vs-300	1.21461	0.0264097	150-vs-300	4.3317	0.00872768
CCG007016.1	AT1G09820	-	0.299724	0.663823	1.18474	0-vs-150	1.03375	0.515811	0-vs-300	1.95265	0.0104677	150-vs-300	0.9018	0.275839
CCG007034.1	AT1G29900	CARB "carbamoyl phosphate synthetase B"; VEN3 "VENOSA 3";	1.36356	0.911085	0.147435	0-vs-150	-0.416086	0.849992	0-vs-300	-3.05299	0.0139692	150-vs-300	-2.66618	0.0563903
CCG007037.1	AT1G61140	EDA16 "embryo sac development arrest 16"; FRG4 "SNF2-RING-HELICASE?LIKE 4";	12.3407	9.94464	22.7216	0-vs-150	-0.320134	0.712827	0-vs-300	0.975997	0.0178395	150-vs-300	1.27877	0.00421068
CCG007045.2	AT1G61250	AtSCAMP1 NULL; SC3 "secretory carrier 3"; SCAMP1 "Secretory carrier membrane protein 1";	44.7255	20.3789	24.1197	0-vs-150	-1.19004	0.0384894	0-vs-300	-0.819329	0.0612089	150-vs-300	0.359356	0.556465
CCG007052.1	AT4G21570	-	26.793	49.0573	77.8948	0-vs-150	1.0434	0.162539	0-vs-300	1.79094	0.00085631	150-vs-300	0.719993	0.163316
CCG007053.1	AT5G54310	AGD5 "ARF-GAP domain 5"; AtAGD5 NULL; NEV NEVERSHED;	14.4281	6.66283	22.0417	0-vs-150	-1.24354	0.0333458	0-vs-300	0.588171	0.211546	150-vs-300	1.82245	0.000818975
CCG007060.1	AT5G57580	-	19.9025	7.68529	11.8248	0-vs-150	-1.411	0.00308396	0-vs-300	-0.662073	0.157065	150-vs-300	0.735343	0.123426
CCG007062.1	AT1G30420	ABCC11 "ATP-binding cassette C11"; ATMRP12 "multidrug resistance-associated protein 12"; MRP12 "multidrug resistance-associated protein 12";	0.96889	2.28114	0.827028	0-vs-150	1.23056	0.145352	0-vs-300	-0.163075	0.87556	150-vs-300	-1.41226	0.0286489
CCG007068.1	AT3G62980	AtTIR1 NULL; TIR1 "TRANSPORT INHIBITOR RESPONSE 1";	1.94567	8.68753	3.4846	0-vs-150	2.19915	0.00176324	0-vs-300	0.960425	0.125422	150-vs-300	-1.26429	0.0135445
CCG007071.1	AT1G11260	ATSTP1 "SUGAR TRANSPORTER 1"; STP1 "sugar transporter 1";	35.9082	58.8752	5.91572	0-vs-150	0.833399	0.319031	0-vs-300	-2.50092	0.00085631	150-vs-300	-3.35464	0.000818975
CCG007076.1	AT4G21440	ATM4 "A. THALIANA MYB 4"; ATMYB102 "MYB-like 102"; MYB102 NULL; MYB102 "MYB-like 102";	2.03336	1.62436	3.73892	0-vs-150	-0.405981	0.767855	0-vs-300	0.882874	0.159836	150-vs-300	1.27902	0.0437678
CCG007080.1	AT4G03270	CYCD6;1 "Cyclin D6;1";	0.670908	3.92656	0.481774	0-vs-150	2.46488	0.00420688	0-vs-300	-0.442667	0.736413	150-vs-300	-2.92321	0.00872768
CCG007090.1	AT1G11360	-	1.7926	0.01	1.4632	0-vs-150	#NAME?	0.00176324	0-vs-300	-0.0748485	0.971819	150-vs-300	inf	0.000818975
CCG007103.1	AT2G35120	-	0.01	3.49881	4.72173	0-vs-150	inf	0.00176324	0-vs-300	inf	0.00085631	150-vs-300	0.516808	0.694428
CCG007106.1	AT4G08850	MIK2 "MDIS1-INTERACTING RECEPTOR LIKE KINASE2";	3.5428	8.35961	4.02618	0-vs-150	1.23261	0.028479	0-vs-300	0.242613	0.718223	150-vs-300	-1.00671	0.0302388
CCG007107.1	AT4G08850	MIK2 "MDIS1-INTERACTING RECEPTOR LIKE KINASE2";	1.52315	0.223193	0.0450174	0-vs-150	-2.80027	0.0162928	0-vs-300	-5.06921	0.0467645	150-vs-300	-2.28911	1
CCG007128.1	AT4G12350	AtMYB42 "myb domain protein 42"; MYB42 "myb domain protein 42";	1.92655	2.93012	0.674694	0-vs-150	0.560483	0.658944	0-vs-300	-1.46687	0.0675688	150-vs-300	-2.04251	0.020863
CCG007132.1	AT5G51550	EXL3 "EXORDIUM like 3";	61.4823	105.779	26.9299	0-vs-150	0.866847	0.308232	0-vs-300	-1.09207	0.00787475	150-vs-300	-1.98279	0.000818975
CCG007137.1	AT5G51560	-	0.102849	5.11916	0.315576	0-vs-150	5.81583	0.0162928	0-vs-300	1.79146	0.14788	150-vs-300	-4.04828	0.000818975
CCG007145.1	AT5G51600	ATMAP65-3 "ARABIDOPSIS THALIANA MICROTUBULE-ASSOCIATED PROTEIN 65-3"; MAP65-3 "MICROTUBULE-ASSOCIATED PROTEIN 65-3"; PLE PLEIADE;	0.773485	2.66834	0.824195	0-vs-150	1.70703	0.0338696	0-vs-300	0.10527	0.919888	150-vs-300	-1.62623	0.0141629
CCG007154.1	AT5G62230	ERL1 "ERECTA-like 1";	1.02013	3.99051	0.153343	0-vs-150	2.11682	0.00420688	0-vs-300	-2.57492	0.0343386	150-vs-300	-4.71006	0.000818975
CCG007158.1	AT5G62200	ATS3B "Embryo-specific protein 3B";	0.668477	28.0916	7.07053	0-vs-150	5.53496	0.00176324	0-vs-300	3.46399	0.0377402	150-vs-300	-2.11712	0.00211179
CCG007161.1	AT2G28100	ATFUC1 "alpha-L-fucosidase 1"; FUC1 "alpha-L-fucosidase 1";	1.69042	17.6351	6.85903	0-vs-150	3.3721	0.00176324	0-vs-300	2.09168	0.00085631	150-vs-300	-1.29927	0.00319449
CCG007163.2	AT5G51760	AHG1 "ABA-hypersensitive germination 1";	1.54342	1.45788	7.24001	0-vs-150	-0.0655037	0.973205	0-vs-300	2.37116	0.00085631	150-vs-300	2.42594	0.00211179
CCG007164.1	AT4G25390	-	5.75821	8.30715	15.4225	0-vs-150	0.510441	0.582362	0-vs-300	1.55136	0.00085631	150-vs-300	1.0271	0.03854
CCG007169.1	AT5G51820	ATPGMP "ARABIDOPSIS THALIANA PHOSPHOGLUCOMUTASE"; PGM phosphoglucomutase; PGM1 NULL; STF1 "STARCH-FREE 1";	17.0581	51.4457	26.6198	0-vs-150	1.63542	0.00176324	0-vs-300	0.759942	0.0899791	150-vs-300	-0.892532	0.0495055
CCG007180.1	AT4G25500	At-RS40 "arginine/serine-rich splicing factor 40"; AT-SRP40 NULL; ATRSP35 "ARABIDOPSIS THALIANA ARGININE/SERINE-RICH SPLICING FACTOR 35"; ATRSP40 NULL; RS40 "arginine/serine-rich splicing factor 40"; RSP35 "arginine/serine-rich splicing factor 35";	21.8954	16.3493	10.4776	0-vs-150	-0.454354	0.53339	0-vs-300	-1.03652	0.0124218	150-vs-300	-0.599562	0.214399
CCG007183.1	AT5G52030	-	16.2065	35.6379	17.6398	0-vs-150	1.1764	0.0300033	0-vs-300	0.215795	0.750964	150-vs-300	-0.975656	0.0399
CCG007187.1	AT1G12580	PEPKR1 "phosphoenolpyruvate carboxylase-related kinase 1";	2.12921	2.34839	0.465805	0-vs-150	0.234883	0.87543	0-vs-300	-2.10072	0.00697848	150-vs-300	-2.35264	0.00913762
CCG007190.2	AT5G51970	ATSDH "SORBITOL DEHYDROGENASE";	35.4758	47.7134	21.5332	0-vs-150	0.427012	0.573938	0-vs-300	-0.680265	0.160782	150-vs-300	-1.11883	0.0122459
CCG007201.1	AT2G45560	CYP76C1 """cytochrome P450, family 76, subfamily C, polypeptide 1""";	0.450489	0.145201	0.01	0-vs-150	-1.76533	0.359333	0-vs-300	#NAME?	0.00085631	150-vs-300	#NAME?	1
CCG007204.1	AT2G45550	CYP76C4 """cytochrome P450, family 76, subfamily C, polypeptide 4""";	54.0049	11.0127	19.187	0-vs-150	-2.3727	0.00176324	0-vs-300	-1.43127	0.00085631	150-vs-300	0.93369	0.0719397
CCG007209.1	AT1G29670	-	1.003	2.20014	0.302186	0-vs-150	1.1052	0.318423	0-vs-300	-1.69724	0.089602	150-vs-300	-2.82311	0.020863
CCG007224.1	AT5G07240	IQD24 "IQ-domain 24";	8.5329	17.6519	5.51497	0-vs-150	1.12179	0.101532	0-vs-300	-0.508697	0.470132	150-vs-300	-1.64802	0.00265604
CCG007226.1	AT1G73040	-	6.91746	10.8722	30.4897	0-vs-150	0.50841	0.612615	0-vs-300	2.08709	0.00085631	150-vs-300	1.5642	0.000818975
CCG007229.1	AT5G23730	EFO2 "EARLY FLOWERING BY OVEREXPRESSION 2"; RUP2 "REPRESSOR OF UV-B PHOTOMORPHOGENESIS 2";	3.49851	3.37648	0.650905	0-vs-150	-0.0289967	0.986988	0-vs-300	-2.3322	0.00085631	150-vs-300	-2.31908	0.00591569
CCG007251.1	AT3G49060	-	7.03274	13.9103	13.5398	0-vs-150	0.936372	0.115117	0-vs-300	0.976474	0.0264097	150-vs-300	0.0249497	0.974135
CCG007255.1	AT4G23430	AtTic32-IVa "translocon at the inner envelope membrane of chloroplasts 32-IVa"; Tic32-IVa "translocon at the inner envelope membrane of chloroplasts 32-IVa";	25.7634	56.7901	1.64434	0-vs-150	1.25234	0.0176026	0-vs-300	-3.83705	0.00085631	150-vs-300	-5.10278	0.000818975
CCG007258.1	AT1G02260	-	1.44384	6.70081	0.63069	0-vs-150	2.34151	0.0308726	0-vs-300	-1.01833	0.368777	150-vs-300	-3.38008	0.00370527
CCG007263.1	AT5G23940	DCR "DEFECTIVE IN CUTICULAR RIDGES"; EMB3009 "EMBRYO DEFECTIVE 3009"; PEL3 "PERMEABLE LEAVES3";	0.462236	2.45988	0.885367	0-vs-150	2.37025	0.00699091	0-vs-300	0.954801	0.299446	150-vs-300	-1.43314	0.0639312
CCG007268.1	AT4G25640	ATDTX35 "detoxifying efflux carrier 35"; DTX35 "detoxifying efflux carrier 35"; FFT "FLOWER FLAVONOID TRANSPORTER";	19.086	21.0151	5.01294	0-vs-150	0.243547	0.821934	0-vs-300	-1.87254	0.00085631	150-vs-300	-2.13159	0.000818975
CCG007271.1	AT5G37010	-	0.160852	1.9832	0.190671	0-vs-150	3.53245	0.00614407	0-vs-300	0.279861	0.833212	150-vs-300	-3.27849	0.000818975
CCG007274.1	AT5G36970	NHL25 "NDR1/HIN1-like 25";	28.5719	6.60712	12.1968	0-vs-150	-2.16752	0.00176324	0-vs-300	-1.1759	0.0242399	150-vs-300	0.981289	0.134034
CCG007284.1	AT2G40810	ATATG18C "homolog of yeast autophagy 18C"; ATG18C "homolog of yeast autophagy 18C";	6.1545	10.0414	13.8297	0-vs-150	0.75877	0.386457	0-vs-300	1.36048	0.0108404	150-vs-300	0.587302	0.339458
CCG007289.1	AT5G58300	-	12.2997	27.1082	7.73377	0-vs-150	1.14097	0.0550837	0-vs-300	-0.583013	0.230154	150-vs-300	-1.74544	0.000818975
CCG007294.1	AT5G58320	NET4A "Networked 4A";	1.68674	6.06827	2.07048	0-vs-150	1.84149	0.0217283	0-vs-300	0.334573	0.679439	150-vs-300	-1.5271	0.0119365
CCG007304.1	AT4G02510	ATTOC159 NULL; PPI2 "PLASTID PROTEIN IMPORT 2"; TOC159 "translocon at the outer envelope membrane of chloroplasts 159"; TOC160 "TRANSLOCON AT THE OUTER ENVELOPE MEMBRANE OF CHLOROPLASTS 160"; TOC86 "TRANSLOCON AT THE OUTER ENVELOPE MEMBRANE OF CHLOROPLASTS 86";	5.31401	3.85026	1.72142	0-vs-150	-0.488493	0.538161	0-vs-300	-1.60241	0.00085631	150-vs-300	-1.12706	0.0456162
CCG007306.1	AT4G26160	ACHT1 "atypical CYS HIS rich thioredoxin 1";	7.6805	18.2826	15.6638	0-vs-150	1.23548	0.0620757	0-vs-300	1.07919	0.0286534	150-vs-300	-0.167534	0.8228
CCG007318.1	AT5G25610	ATRD22 NULL; RD22 "RESPONSIVE TO DESICCATION 22";	263.389	131.189	32.7053	0-vs-150	-1.06666	0.0728389	0-vs-300	-3.00349	0.00085631	150-vs-300	-1.95094	0.000818975
CCG007319.1	AT4G31980	-	13.6955	1.61729	2.13736	0-vs-150	-3.17528	0.00176324	0-vs-300	-2.67427	0.00085631	150-vs-300	0.489377	0.625444
CCG007320.1	AT5G25610	ATRD22 NULL; RD22 "RESPONSIVE TO DESICCATION 22";	858.526	604.209	141.758	0-vs-150	-0.541464	0.765426	0-vs-300	-2.57244	0.00085631	150-vs-300	-2.04327	0.00872768
CCG007342.1	AT1G07650	-	0.01	1.1352	0.01	0-vs-150	inf	0.00176324	0-vs-300	0	1	150-vs-300	#NAME?	0.000818975
CCG007344.1	AT4G33420	-	10.8443	10.8064	44.0153	0-vs-150	-0.0603335	0.967721	0-vs-300	2.08402	0.00085631	150-vs-300	2.13633	0.000818975
CCG007357.1	AT1G24020	MLP423 "MLP-like protein 423";	400.315	131.019	148.789	0-vs-150	-1.68877	0.0567595	0-vs-300	-1.39407	0.0127826	150-vs-300	0.280293	0.716213
CCG007364.1	AT4G26240	-	8.01747	0.731927	0.01	0-vs-150	-3.37541	0.55942	0-vs-300	#NAME?	0.00085631	150-vs-300	#NAME?	0.139207
CCG007367.1	AT1G09850	XBCP3 "xylem bark cysteine peptidase 3";	231.071	134.201	355.356	0-vs-150	-0.85487	0.297626	0-vs-300	0.643725	0.263873	150-vs-300	1.49097	0.0249918
CCG007371.1	AT4G18640	MDIS2 "Male Disoverer 2"; MRH1 "morphogenesis of root hair 1";	0.320292	1.81412	0.338486	0-vs-150	2.56456	0.0322683	0-vs-300	0.191451	0.91257	150-vs-300	-2.38645	0.0366292
CCG007377.1	AT2G34190	-	1.24815	3.44956	0.710618	0-vs-150	1.48655	0.150296	0-vs-300	-0.73926	0.452987	150-vs-300	-2.24227	0.0141629
CCG007382.1	AT4G18740	-	0.645247	2.85363	0.105081	0-vs-150	1.99313	0.0991678	0-vs-300	-2.68271	0.0550776	150-vs-300	-4.68993	0.00549535
CCG007389.1	AT2G42760	-	10.8472	6.76469	19.0821	0-vs-150	-0.756486	0.334231	0-vs-300	0.817093	0.0871514	150-vs-300	1.56428	0.00508767
CCG007391.1	AT1G29270	-	0.0707437	0.78692	0.01	0-vs-150	3.55561	0.611788	0-vs-300	#NAME?	1	150-vs-300	#NAME?	0.00150076
CCG007392.1	AT1G29280	ATWRKY65 "WRKY DNA-BINDING PROTEIN 65"; WRKY65 "WRKY DNA-binding protein 65";	26.7381	11.0095	17.9404	0-vs-150	-1.35934	0.0108718	0-vs-300	-0.574672	0.226719	150-vs-300	0.770676	0.117998
CCG007399.1	AT1G29300	UNE1 "unfertilized embryo sac 1";	0.117477	3.45972	0.0887884	0-vs-150	4.88275	0.00176324	0-vs-300	-0.343117	1	150-vs-300	-5.244	0.0138537
CCG007407.1	AT1G18730	NDF6 "NDH dependent flow 6"; PnsB4 "Photosynthetic NDH subcomplex B 4";	228.705	456.788	138.312	0-vs-150	1.03745	0.0674338	0-vs-300	-0.636928	0.198738	150-vs-300	-1.68625	0.000818975
CCG007421.1	AT1G69800	-	4.72881	8.62722	11.9572	0-vs-150	0.884439	0.280155	0-vs-300	1.4651	0.00085631	150-vs-300	0.565841	0.323287
CCG007432.1	AT2G32800	AP4.3A NULL; LecRK-S.2 "L-type lectin receptor kinase S.2";	2.00926	1.30345	0.596499	0-vs-150	-0.628022	0.538283	0-vs-300	-1.68967	0.00396316	150-vs-300	-1.07505	0.177474
CCG007436.1	AT4G13620	-	5.75171	1.77264	8.55833	0-vs-150	-1.79049	0.0262826	0-vs-300	0.583186	0.278386	150-vs-300	2.3658	0.000818975
CCG007442.1	AT3G07130	ATPAP15 "PURPLE ACID PHOSPHATASE 15"; PAP15 "purple acid phosphatase 15";	1.53033	4.80362	1.11166	0-vs-150	1.62503	0.0363667	0-vs-300	-0.37822	0.701326	150-vs-300	-2.01809	0.00319449
CCG007449.1	AT3G07550	-	30.4048	13.8731	17.9741	0-vs-150	-1.11856	0.0338696	0-vs-300	-0.613151	0.177477	150-vs-300	0.491349	0.354637
CCG007457.1	AT1G04920	ATSPS3F "sucrose phosphate synthase 3F"; SPS3F "sucrose phosphate synthase 3F";	3.33989	16.0138	8.54477	0-vs-150	2.27961	0.00176324	0-vs-300	1.48457	0.00396316	150-vs-300	-0.813693	0.0877693
CCG007467.1	AT1G24020	MLP423 "MLP-like protein 423";	0.570819	10.1636	0.01	0-vs-150	4.2467	0.0136796	0-vs-300	#NAME?	0.00085631	150-vs-300	#NAME?	0.000818975
CCG007468.1	AT1G48600	AtPMEAMT NULL; PMEAMT "phosphoethanolamine N-methyltransferase";	4.70781	12.3857	0.9828	0-vs-150	1.47787	0.0570934	0-vs-300	-2.21087	0.00085631	150-vs-300	-3.71733	0.000818975
CCG007471.1	AT3G18710	ATPUB29 "ARABIDOPSIS THALIANA PLANT U-BOX 29"; PUB29 "plant U-box 29";	10.0336	6.77739	3.48775	0-vs-150	-0.587734	0.493858	0-vs-300	-1.44303	0.00285891	150-vs-300	-0.868779	0.166137
CCG007476.1	AT1G21326	-	2.19823	0.328455	0.265526	0-vs-150	-2.79294	0.0169793	0-vs-300	-2.92547	0.00085631	150-vs-300	-0.141502	0.943286
CCG007479.1	AT5G48940	RGFR2 NULL;	11.8219	13.0486	5.84623	0-vs-150	0.219152	0.83547	0-vs-300	-0.852408	0.0834435	150-vs-300	-1.08544	0.019741
CCG007482.1	AT1G78780	-	35.4526	3.15658	5.10478	0-vs-150	-3.53539	0.00176324	0-vs-300	-2.71464	0.00085631	150-vs-300	0.807925	0.247005
CCG007488.1	AT1G77110	PIN6 "PIN-FORMED 6";	0.0761714	0.99493	0.122369	0-vs-150	3.83369	0.0692248	0-vs-300	0.828041	1	150-vs-300	-3.02685	0.0109373
CCG007493.1	AT4G19950	-	199.615	94.0604	180.616	0-vs-150	-1.17055	0.0829919	0-vs-300	-0.0684748	0.936329	150-vs-300	1.09098	0.0352503
CCG007498.1	AT1G77000	ATSKP2;2 "ARABIDOPSIS HOMOLOG OF HOMOLOG OF HUMAN SKP2 2"; SKP2B NULL;	7.23525	7.40229	18.1551	0-vs-150	0.0905612	0.950446	0-vs-300	1.42555	0.00224308	150-vs-300	1.32219	0.00265604
CCG007499.1	AT1G76990	ACR3 "ACT domain repeat 3";	0.749269	0.569163	1.56801	0-vs-150	-0.366371	0.834342	0-vs-300	1.16315	0.0659719	150-vs-300	1.51412	0.0337705
CCG007500.1	AT1G60420	AtNRX1 NULL; NRX1 "nucleoredoxin 1";	47.268	37.3341	137.257	0-vs-150	-0.394828	0.662263	0-vs-300	1.59439	0.00085631	150-vs-300	1.97378	0.000818975
CCG007501.1	AT1G60420	AtNRX1 NULL; NRX1 "nucleoredoxin 1";	32.0927	47.8417	222.159	0-vs-150	0.49842	0.569978	0-vs-300	2.83645	0.00085631	150-vs-300	2.3249	0.000818975
CCG007502.1	AT1G60420	AtNRX1 NULL; NRX1 "nucleoredoxin 1";	8.74563	14.1127	83.1374	0-vs-150	0.636347	0.568756	0-vs-300	3.30633	0.00085631	150-vs-300	2.65403	0.000818975
CCG007503.1	AT2G22425	-	7.41201	12.8705	27.4126	0-vs-150	0.97505	0.562702	0-vs-300	2.09508	0.0100207	150-vs-300	1.097	0.214328
CCG007517.1	AT3G50770	CML41 "calmodulin-like 41";	109.157	18.0955	13.6698	0-vs-150	-2.68707	0.00176324	0-vs-300	-2.90467	0.00085631	150-vs-300	-0.237882	0.766073
CCG007520.2	AT2G23790	-	1.63397	2.71418	13.1025	0-vs-150	0.78658	0.551649	0-vs-300	3.13421	0.00085631	150-vs-300	2.33577	0.000818975
CCG007524.1	AT4G36810	AtGGPPS11 NULL; AtLSU NULL; GGPPS11 "geranyl(geranyl)diphosphate synthase 11"; GGPS1 "geranylgeranyl pyrophosphate synthase 1"; LSU "Large subunit of Heterodimeric geranyl(geranyl)diphosphate synthase";	41.0436	38.7933	20.1497	0-vs-150	-0.0709429	0.954562	0-vs-300	-0.937615	0.0255202	150-vs-300	-0.884258	0.0696522
CCG007532.1	AT4G36710	AtHAM4 "Arabidopsis thaliana HAIRY MERISTEM 4"; HAM4 NULL;	5.66252	4.68773	10.8987	0-vs-150	-0.342632	0.737668	0-vs-300	0.976339	0.0317743	150-vs-300	1.30162	0.00549535
CCG007537.1	AT2G18510	emb2444 "embryo defective 2444";	0.188862	0.72061	1.97213	0-vs-150	1.88753	0.275802	0-vs-300	3.44526	0.00224308	150-vs-300	1.54619	0.190752
CCG007546.1	AT2G25737	-	2.35922	5.49159	0.254263	0-vs-150	1.38043	0.208106	0-vs-300	-3.04077	0.014714	150-vs-300	-4.43544	0.000818975
CCG007569.1	AT1G34320	PSI1 "PSK SIMULATOR 1";	13.9447	5.56063	4.61793	0-vs-150	-1.43634	0.0217283	0-vs-300	-1.63676	0.0015783	150-vs-300	-0.215463	0.789692
CCG007580.1	AT4G34090	-	14.8446	9.34101	18.0001	0-vs-150	-0.721888	0.231032	0-vs-300	0.337337	0.535937	150-vs-300	1.04728	0.0168831
CCG007586.1	AT4G34131	UGT73B3 "UDP-glucosyl transferase 73B3";	0.623818	0.187117	1.2361	0-vs-150	-1.75397	0.37936	0-vs-300	1.08375	0.26313	150-vs-300	2.82142	0.0122459
CCG007588.1	AT5G67210	IRX15-L IRX15-LIKE;	2.58435	3.47399	0.878914	0-vs-150	0.332232	0.821471	0-vs-300	-1.49136	0.0212209	150-vs-300	-1.84344	0.0387539
CCG007590.1	AT4G06744	-	0.591464	0.538206	3.06847	0-vs-150	-0.194917	0.953164	0-vs-300	2.41233	0.0100207	150-vs-300	2.59707	0.101286
CCG007591.1	AT4G34131	UGT73B3 "UDP-glucosyl transferase 73B3";	0.609107	0.186998	0.170538	0-vs-150	-1.79682	0.137761	0-vs-300	-1.84772	0.0479962	150-vs-300	-0.0625278	1
CCG007596.1	AT4G34160	CYCD3 NULL; CYCD3;1 "CYCLIN D3;1";	1.53506	8.09463	1.37498	0-vs-150	2.23662	0.00308396	0-vs-300	-0.20791	0.846276	150-vs-300	-2.46342	0.000818975
CCG007600.1	AT1G52565	-	11.9731	6.70178	84.376	0-vs-150	-0.909696	0.312932	0-vs-300	2.84222	0.00085631	150-vs-300	3.74706	0.000818975
CCG007606.1	AT4G24340	-	44.9409	102.142	264.839	0-vs-150	1.31129	0.0349825	0-vs-300	2.74566	0.00085631	150-vs-300	1.41254	0.00464448
CCG007613.1	AT1G22380	AtUGT85A3 "UDP-glucosyl transferase 85A3"; UGT85A3 "UDP-glucosyl transferase 85A3";	17.051	26.027	13.0033	0-vs-150	0.607659	0.372937	0-vs-300	-0.390868	0.53005	150-vs-300	-1.02081	0.045846
CCG007620.2	AT3G53990	AtUSP "Universal stress protein";	64.4586	48.9568	148.16	0-vs-150	-0.46508	0.553351	0-vs-300	1.23406	0.00342876	150-vs-300	1.68895	0.000818975
CCG007622.1	AT5G02010	ATROPGEF7 NULL; ROPGEF7 "ROP (rho of plants) guanine nucleotide exchange factor 7";	0.987133	2.31475	0.379242	0-vs-150	1.27502	0.209114	0-vs-300	-1.26835	0.123851	150-vs-300	-2.56149	0.00370527
CCG007631.1	AT3G27890	NQR "NADPH:quinone oxidoreductase";	1.33464	4.54371	0.906332	0-vs-150	1.74235	0.129715	0-vs-300	-0.487857	0.758988	150-vs-300	-2.22912	0.0475064
CCG007635.1	AT1G04390	-	0.01	0.72892	0.520846	0-vs-150	inf	0.0211867	0-vs-300	inf	0.00601004	150-vs-300	-0.35026	0.886059
CCG007645.1	AT5G64530	ANAC104 "Arabidopsis NAC domain containing protein 104"; XND1 "xylem NAC domain 1";	7.68452	4.80346	1.99372	0-vs-150	-0.790509	0.535118	0-vs-300	-1.98639	0.0150357	150-vs-300	-1.20766	0.198864
CCG007656.1	AT1G68140	-	7.1671	10.4491	16.3842	0-vs-150	0.531955	0.500969	0-vs-300	1.29199	0.0015783	150-vs-300	0.746762	0.126735
CCG007664.1	AT1G54270	EIF4A-2 eif4a-2;	47.6497	30.1504	24.0969	0-vs-150	-0.620937	0.362437	0-vs-300	-0.885509	0.0374805	150-vs-300	-0.279153	0.638081
CCG007671.2	AT3G60160	ABCC9 "ATP-binding cassette C9"; ATMRP9 "multidrug resistance-associated protein 9"; MRP9 "multidrug resistance-associated protein 9";	10.2656	9.1815	21.0404	0-vs-150	-0.221052	0.855172	0-vs-300	1.07129	0.0150357	150-vs-300	1.27334	0.00677558
CCG007673.1	AT5G40460	-	0.463832	2.28462	0.20546	0-vs-150	2.43649	0.191342	0-vs-300	-1.07759	0.532853	150-vs-300	-3.53998	0.0150883
CCG007676.1	AT1G02950	ATGSTF4 "glutathione S-transferase F4"; GST31 "GLUTATHIONE S-TRANSFERASE 31"; GSTF4 "glutathione S-transferase F4";	231.046	306.96	471.708	0-vs-150	0.356063	0.724304	0-vs-300	1.12346	0.0050173	150-vs-300	0.74988	0.152692
CCG007679.1	AT4G25470	ATCBF2 NULL; CBF2 "C-repeat/DRE binding factor 2"; DREB1C "DRE/CRT-BINDING PROTEIN 1C"; FTQ4 "FREEZING TOLERANCE QTL 4";	0.277386	0.01	0.0288549	0-vs-150	#NAME?	0.00176324	0-vs-300	-3.08659	0.247106	150-vs-300	inf	1
CCG007692.1	AT1G32540	LOL1 "lsd one like 1";	19.0686	8.91901	1.36836	0-vs-150	-1.00219	0.173364	0-vs-300	-3.65359	0.00085631	150-vs-300	-2.66748	0.00211179
CCG007698.1	AT1G74160	TRM4 "TON1 Recruiting Motif 4";	5.84245	12.1214	0.538073	0-vs-150	0.911498	0.144	0-vs-300	-3.44223	0.00085631	150-vs-300	-4.37186	0.000818975
CCG007701.1	AT3G02150	PTF1 "plastid transcription factor 1"; TCP13 "TEOSINTE BRANCHED1, CYCLOIDEA AND PCF TRANSCRIPTION FACTOR 13"; TFPD NULL;	17.6198	15.2756	35.6485	0-vs-150	-0.366088	0.717123	0-vs-300	0.998697	0.0258219	150-vs-300	1.35566	0.00421068
CCG007702.1	AT5G39080	-	17.0388	10.8197	33.3401	0-vs-150	-0.730891	0.301101	0-vs-300	1.04775	0.00961937	150-vs-300	1.76794	0.000818975
CCG007705.1	AT1G13740	AFP2 "ABI five binding protein 2";	1.19042	3.56758	9.68875	0-vs-150	1.50403	0.0506091	0-vs-300	3.0201	0.00085631	150-vs-300	1.50478	0.00150076
CCG007708.1	AT3G02120	-	2.92756	15.9488	2.89279	0-vs-150	2.41487	0.0156378	0-vs-300	0.0183538	0.988724	150-vs-300	-2.41451	0.00211179
CCG007709.1	AT3G02110	scpl25 "serine carboxypeptidase-like 25";	73.0909	16.788	22.3558	0-vs-150	-2.14677	0.00176324	0-vs-300	-1.74618	0.00085631	150-vs-300	0.38199	0.527289
CCG007712.1	AT3G29400	ATEXO70E1 "exocyst subunit exo70 family protein E1"; EXO70E1 "exocyst subunit exo70 family protein E1";	2.57848	4.04392	5.43944	0-vs-150	0.609204	0.573562	0-vs-300	1.13941	0.0231364	150-vs-300	0.515015	0.457029
CCG007720.1	AT5G39240	-	0.366307	3.15002	0.231928	0-vs-150	3.12026	0.012259	0-vs-300	-0.587836	0.725814	150-vs-300	-3.73024	0.00508767
CCG007724.1	AT5G15530	BCCP2 "biotin carboxyl carrier protein 2"; CAC1-B NULL;	15.635	21.6941	5.55307	0-vs-150	0.414589	0.636188	0-vs-300	-1.47763	0.00396316	150-vs-300	-1.90684	0.000818975
CCG007735.1	AT4G12060	ClpT2 NULL;	45.6573	25.9073	16.662	0-vs-150	-0.893505	0.201032	0-vs-300	-1.42292	0.00085631	150-vs-300	-0.534486	0.382542
CCG007746.1	AT1G31320	LBD4 "LOB domain-containing protein 4";	1.33727	5.7475	2.00355	0-vs-150	2.07557	0.0181473	0-vs-300	0.691499	0.486321	150-vs-300	-1.39137	0.0650253
CCG007748.1	AT2G33420	-	0.0182712	0.755998	0.0393879	0-vs-150	5.38616	0.123137	0-vs-300	1.169	1	150-vs-300	-4.23001	0.0405224
CCG007749.1	AT5G46050	AtNPF5.2 NULL; ATPTR3 "ARABIDOPSIS THALIANA PEPTIDE TRANSPORTER 3"; NPF5.2 "NRT1/ PTR family 5.2"; PTR3 "peptide transporter 3";	10.7269	4.91496	2.82829	0-vs-150	-1.14976	0.0617191	0-vs-300	-1.87966	0.00085631	150-vs-300	-0.742056	0.265121
CCG007751.1	AT1G32580	MORF5 "Multiple Organellar RNA editing Factor 5";	74.8697	95.5788	33.3929	0-vs-150	0.465657	0.585069	0-vs-300	-1.06954	0.0120118	150-vs-300	-1.55164	0.000818975
CCG007753.1	AT2G33450	PRPL28 "plastid ribosomal protein L28";	90.0193	208.41	67.6847	0-vs-150	1.124	0.115999	0-vs-300	-0.401574	0.469162	150-vs-300	-1.53982	0.0150883
CCG007757.1	AT4G14305	-	1.94527	17.7037	6.64122	0-vs-150	3.34975	0.00176324	0-vs-300	1.95734	0.023686	150-vs-300	-1.42005	0.0390068
CCG007758.1	AT3G23430	ATPHO1 "ARABIDOPSIS PHOSPHATE 1"; PHO1 "phosphate 1";	1.43551	0.892525	2.39216	0-vs-150	-0.721617	0.596955	0-vs-300	0.784033	0.214867	150-vs-300	1.48672	0.0442066
CCG007761.1	AT4G14330	-	0.424027	2.61541	0.65667	0-vs-150	2.49818	0.00699091	0-vs-300	0.622542	0.484568	150-vs-300	-1.8995	0.00464448
CCG007764.1	AT3G25400	-	0.379274	1.08739	0.01	0-vs-150	1.50712	0.282315	0-vs-300	#NAME?	0.00085631	150-vs-300	#NAME?	0.000818975
CCG007774.1	AT2G29420	ATGSTU7 "glutathione S-transferase tau 7"; GST25 "GLUTATHIONE S-TRANSFERASE 25"; GSTU7 "glutathione S-transferase tau 7";	29.9054	7.2784	15.609	0-vs-150	-2.10561	0.00176324	0-vs-300	-0.895702	0.0512578	150-vs-300	1.2005	0.0275805
CCG007785.1	AT3G23240	AtERF#092 NULL; ERF1 "ethylene response factor 1"; ERF1B NULL;	10.8669	2.09692	4.30642	0-vs-150	-2.40189	0.0102138	0-vs-300	-1.2553	0.0154249	150-vs-300	1.13629	0.130175
CCG007786.1	AT3G23230	AtERF98 NULL; AtTDR1 NULL; ERF98 "Ethylene Response Factor 98"; TDR1 "Transcriptional Regulator of Defense Response 1";	0.484881	0.01	0.0161148	0-vs-150	#NAME?	0.00176324	0-vs-300	-5.12901	0.378089	150-vs-300	inf	1
CCG007800.1	AT3G23150	ETR2 "ethylene response 2";	13.6411	3.91056	6.94801	0-vs-150	-1.8286	0.00176324	0-vs-300	-0.902228	0.0467645	150-vs-300	0.912865	0.0515597
CCG007812.1	AT5G43580	UPI "UNUSUAL SERINE PROTEASE INHIBITOR";	1.10619	0.0441653	0.01	0-vs-150	-4.69264	0.453336	0-vs-300	#NAME?	0.00085631	150-vs-300	#NAME?	1
CCG007817.1	AT3G23090	WDL3 NULL;	17.4549	14.2741	3.37226	0-vs-150	-0.345124	0.693349	0-vs-300	-2.36274	0.00085631	150-vs-300	-2.03086	0.000818975
CCG007822.1	AT2G30620	-	21.4365	49.1477	17.4743	0-vs-150	1.29881	0.0388613	0-vs-300	-0.254646	0.680945	150-vs-300	-1.56975	0.00265604
CCG007836.1	AT5G43700	ATAUX2-11 "AUXIN INDUCIBLE 2-11"; IAA4 "indole-3-acetic acid inducible 4";	11.7634	8.99209	6.22274	0-vs-150	-0.495976	0.532966	0-vs-300	-0.903359	0.043488	150-vs-300	-0.416522	0.505416
CCG007839.1	AT5G43745	-	8.42431	11.7171	32.9834	0-vs-150	0.347896	0.737278	0-vs-300	1.96163	0.00085631	150-vs-300	1.5966	0.000818975
CCG007840.1	AT2G23770	AtLYK4 NULL; LYK4 "LysM-containing receptor-like kinase 4";	5.77533	1.14383	1.22904	0-vs-150	-2.36803	0.0102138	0-vs-300	-2.17436	0.00085631	150-vs-300	0.17698	0.893027
CCG007846.1	AT2G26640	KCS11 "3-ketoacyl-CoA synthase 11";	84.9441	50.2233	14.7496	0-vs-150	-0.76929	0.253215	0-vs-300	-2.46462	0.00085631	150-vs-300	-1.71036	0.000818975
CCG007848.1	AT3G22970	-	26.0112	9.758	6.05196	0-vs-150	-1.38042	0.00614407	0-vs-300	-1.98385	0.00085631	150-vs-300	-0.6184	0.217256
CCG007853.1	AT4G14650	-	0.838453	0.194209	0.0606422	0-vs-150	-2.23108	0.0802149	0-vs-300	-3.84861	0.00916892	150-vs-300	-1.61856	1
CCG007854.1	AT3G22910	ACA13 "auto-inhibited Ca2+ ATPase 13";	0.410256	0.183047	1.50832	0-vs-150	-1.16582	0.405721	0-vs-300	1.94522	0.0120118	150-vs-300	3.09609	0.00717659
CCG007856.1	AT5G43810	AGO10 "ARGONAUTE 10"; PNH PINHEAD; ZLL ZWILLE;	1.84701	6.84146	1.03962	0-vs-150	1.8964	0.00176324	0-vs-300	-0.763947	0.22426	150-vs-300	-2.68133	0.000818975
CCG007859.1	AT5G43830	-	172.439	110.966	86.1064	0-vs-150	-0.615996	0.418276	0-vs-300	-0.939389	0.0358959	150-vs-300	-0.33716	0.558293
CCG007866.1	AT3G22810	-	18.4853	19.7036	8.77952	0-vs-150	0.0947292	0.938279	0-vs-300	-0.993235	0.0185332	150-vs-300	-1.1033	0.00990215
CCG007868.1	AT4G14750	IQD19 "IQ-domain 19";	0.160698	1.01507	0.0369267	0-vs-150	2.54767	0.0478738	0-vs-300	-2.2003	0.102631	150-vs-300	-4.76239	0.0381189
CCG007873.1	AT3G22800	-	0.0444318	3.17126	0.01	0-vs-150	6.317	0.261438	0-vs-300	#NAME?	1	150-vs-300	#NAME?	0.000818975
CCG007878.1	AT3G22740	HMT3 "homocysteine S-methyltransferase 3";	3.3499	1.30503	15.5286	0-vs-150	-1.46201	0.217765	0-vs-300	2.25551	0.00085631	150-vs-300	3.70144	0.000818975
CCG007892.1	AT3G22620	-	1.09807	0.01	0.01	0-vs-150	#NAME?	0.00176324	0-vs-300	#NAME?	0.00085631	150-vs-300	0	1
CCG007904.1	AT3G22530	-	1.83722	1.19931	0.576204	0-vs-150	-0.691196	0.535736	0-vs-300	-1.60771	0.014714	150-vs-300	-0.930609	0.254788
CCG007909.1	AT4G08910	-	5.34675	11.9366	0.235283	0-vs-150	1.03762	0.186277	0-vs-300	-4.54196	0.00285891	150-vs-300	-5.59222	0.000818975
CCG007917.1	AT5G48490	-	9.1218	20.5109	2.58981	0-vs-150	1.15899	0.384623	0-vs-300	-1.83821	0.0828934	150-vs-300	-3.0137	0.0157411
CCG007952.1	AT3G56290	-	17.7538	29.5124	57.3153	0-vs-150	0.619936	0.470996	0-vs-300	1.67622	0.00085631	150-vs-300	1.04322	0.0286489
CCG007954.1	AT2G40550	ETG1 "E2F target gene 1";	2.19188	5.88955	2.2116	0-vs-150	1.56611	0.0318384	0-vs-300	0.104386	0.91534	150-vs-300	-1.48461	0.00872768
CCG007961.2	AT1G53210	AtNCL NULL; NCL "Na+/Ca2+ exchanger";	25.9547	22.7003	63.6449	0-vs-150	-0.16482	0.890404	0-vs-300	1.38252	0.00085631	150-vs-300	1.53118	0.000818975
CCG007963.1	AT3G15050	IQD10 "IQ-domain 10";	14.6691	7.75339	3.6448	0-vs-150	-0.957716	0.170362	0-vs-300	-1.9511	0.00085631	150-vs-300	-0.996108	0.109704
CCG007965.1	AT1G73170	-	1.50664	0.768748	0.442124	0-vs-150	-1.05274	0.560557	0-vs-300	-1.74583	0.0460934	150-vs-300	-0.689008	0.628223
CCG007970.1	AT4G15560	AtCLA1 NULL; CLA NULL; CLA1 "CLOROPLASTOS ALTERADOS 1"; DEF NULL; DXPS2 "1-DEOXY-D-XYLULOSE 5-PHOSPHATE SYNTHASE 2"; DXS "1-DEOXY-D-XYLULOSE 5-PHOSPHATE SYNTHASE"; DXS1 "1-deoxy-D-xylulose 5-phosphate (DXP) synthase 1";	31.4057	28.0665	13.6497	0-vs-150	-0.150506	0.891353	0-vs-300	-1.09365	0.00649401	150-vs-300	-0.965225	0.0359585
CCG007973.1	AT4G27290	-	0.47318	0.432244	2.38337	0-vs-150	-0.223112	0.931968	0-vs-300	2.35565	0.0112128	150-vs-300	2.56502	0.0217523
CCG007978.1	AT2G44580	-	7.69602	1.73398	4.0406	0-vs-150	-2.12899	0.00420688	0-vs-300	-0.830343	0.156544	150-vs-300	1.28519	0.0929759
CCG007990.1	AT1G32860	-	8.71707	10.5966	18.2611	0-vs-150	0.00528786	0.996992	0-vs-300	0.992662	0.0351184	150-vs-300	0.973114	0.0557176
CCG007991.1	AT1G32900	GBSS1 "granule bound starch synthase 1";	65.662	20.2378	49.3721	0-vs-150	-1.6767	0.00176324	0-vs-300	-0.303191	0.61161	150-vs-300	1.35815	0.00370527
CCG007995.1	AT1G32928	-	28.8367	2.73821	3.061	0-vs-150	-3.50442	0.0999725	0-vs-300	-3.17258	0.0377402	150-vs-300	0.320418	0.902452
CCG007999.1	AT1G64720	CP5 NULL;	117.875	128.577	57.9884	0-vs-150	0.168513	0.902259	0-vs-300	-0.929704	0.0406985	150-vs-300	-1.11118	0.0307084
CCG008000.1	AT1G32930	AtGALT31A NULL; GALT31A "glycosyltransferase of CAZY family GT31 A";	1.06437	5.04027	1.13011	0-vs-150	2.15425	0.0199992	0-vs-300	0.107227	0.939607	150-vs-300	-2.06215	0.0163145
CCG008008.1	AT4G10500	DLO1 "DMR6-LIKE OXYGENASE 1";	27.2961	31.2283	47.8921	0-vs-150	0.109694	0.932043	0-vs-300	0.871222	0.047052	150-vs-300	0.755951	0.162366
CCG008011.1	AT4G10490	DLO2 "DMR6-LIKE OXYGENASE 2";	14.7556	9.92325	83.9256	0-vs-150	-0.681715	0.554913	0-vs-300	2.61539	0.00085631	150-vs-300	3.28058	0.000818975
CCG008012.1	AT2G36090	-	23.8261	7.17715	36.9494	0-vs-150	-1.77362	0.00699091	0-vs-300	0.722419	0.135146	150-vs-300	2.48959	0.000818975
CCG008017.1	AT2G18196	-	13.0582	4.32124	4.98957	0-vs-150	-1.72344	0.00514881	0-vs-300	-1.39867	0.00830909	150-vs-300	0.306179	0.703262
CCG008034.1	AT1G33170	-	6.29226	11.0425	2.59342	0-vs-150	0.822492	0.242249	0-vs-300	-1.22772	0.0100207	150-vs-300	-2.07384	0.000818975
CCG008038.1	AT4G39830	-	9.29824	4.29942	1.79739	0-vs-150	-1.23071	0.0807297	0-vs-300	-2.36135	0.00085631	150-vs-300	-1.13639	0.1012
CCG008060.1	AT1G56050	EngD-2 NULL;	6.0104	10.7153	3.98978	0-vs-150	0.824964	0.272483	0-vs-300	-0.569837	0.357516	150-vs-300	-1.40832	0.0106374
CCG008065.1	AT3G12930	-	0.924874	2.64891	0.512915	0-vs-150	1.61221	0.261692	0-vs-300	-0.767622	0.630932	150-vs-300	-2.39804	0.044398
CCG008074.1	AT4G09030	AGP10 "arabinogalactan protein 10"; ATAGP10 NULL;	42.2865	77.4933	83.848	0-vs-150	0.845804	0.175194	0-vs-300	0.983997	0.0300521	150-vs-300	0.126032	0.863911
CCG008090.2	AT5G05800	-	0.01	1.80926	0.01	0-vs-150	inf	0.00176324	0-vs-300	0	1	150-vs-300	#NAME?	0.000818975
CCG008092.1	AT2G47485	-	13.2112	21.5488	38.6878	0-vs-150	0.689781	0.382693	0-vs-300	1.61472	0.00085631	150-vs-300	0.913095	0.0726628
CCG008093.1	AT2G30620	-	0.205986	2.03954	1.55857	0-vs-150	3.18717	0.0102138	0-vs-300	2.88675	0.00342876	150-vs-300	-0.316528	0.767259
CCG008095.1	AT3G06720	AIMP ALPHA "IMPORTIN ALPHA"; AT-IMP NULL; "ATKAP ALPHA" NULL; IMPA-1 "importin alpha isoform 1"; IMPA1 "IMPORTIN ALPHA ISOFORM 1";	1.82986	4.80974	2.09968	0-vs-150	1.3974	0.0239287	0-vs-300	0.251992	0.751659	150-vs-300	-1.16502	0.0359585
CCG008105.1	AT4G26300	emb1027 "embryo defective 1027";	1.22038	1.52244	4.24565	0-vs-150	0.130801	0.957569	0-vs-300	1.74914	0.0124218	150-vs-300	1.61255	0.0183645
CCG008112.1	AT1G02660	-	4.72749	2.52434	9.02911	0-vs-150	-0.928806	0.152477	0-vs-300	0.984874	0.0209105	150-vs-300	1.89669	0.000818975
CCG008117.1	AT4G02100	-	0.493338	1.97991	0.200821	0-vs-150	2.00236	0.00176324	0-vs-300	-1.2087	0.0699662	150-vs-300	-3.22766	0.000818975
CCG008120.1	AT3G62550	-	19.2239	32.1818	16.4093	0-vs-150	0.666027	0.311799	0-vs-300	-0.22923	0.734723	150-vs-300	-0.90628	0.0418046
CCG008142.1	AT2G31400	GUN1 "genomes uncoupled 1";	8.23406	16.8695	7.76413	0-vs-150	1.05813	0.0695762	0-vs-300	-0.00524549	0.994312	150-vs-300	-1.08656	0.0160461
CCG008148.1	AT2G47260	ATWRKY23 "WRKY DNA-BINDING PROTEIN 23"; WRKY23 "WRKY DNA-binding protein 23";	10.9225	5.18216	15.607	0-vs-150	-1.13955	0.17964	0-vs-300	0.544228	0.349745	150-vs-300	1.66897	0.00990215
CCG008159.1	AT1G19860	-	0.01	0.603253	1.16659	0-vs-150	inf	0.00176324	0-vs-300	inf	0.00085631	150-vs-300	1.10433	0.460508
CCG008161.1	AT1G15550	ATGA3OX1 "ARABIDOPSIS THALIANA GIBBERELLIN 3 BETA-HYDROXYLASE 1"; GA3OX1 "gibberellin 3-oxidase 1"; GA4 "GA REQUIRING 4";	3.66213	4.78797	0.731092	0-vs-150	0.362745	0.787318	0-vs-300	-2.17192	0.00285891	150-vs-300	-2.54888	0.00319449
CCG008167.2	AT1G80380	-	15.0325	32.6024	12.5604	0-vs-150	1.02335	0.0725809	0-vs-300	-0.308074	0.598076	150-vs-300	-1.34772	0.00319449
CCG008168.1	AT3G15550	-	0.355473	2.32469	1.06286	0-vs-150	2.48701	0.00786395	0-vs-300	1.56422	0.0195393	150-vs-300	-0.948687	0.195944
CCG008170.1	AT3G15570	-	11.9271	42.7765	3.89363	0-vs-150	1.92806	0.00176324	0-vs-300	-1.50911	0.00342876	150-vs-300	-3.45117	0.000818975
CCG008171.2	AT1G80300	ATNTT1 NULL; NTT1 "nucleotide transporter 1";	46.8204	36.5369	74.9259	0-vs-150	-0.31948	0.703732	0-vs-300	0.775888	0.0786051	150-vs-300	1.07795	0.0163145
CCG008174.1	AT1G15490	-	7.84215	6.30074	12.1923	0-vs-150	-0.243176	0.823187	0-vs-300	0.780842	0.0901959	150-vs-300	1.00754	0.0391989
CCG008178.1	AT1G52720	-	1.94101	3.15409	4.53836	0-vs-150	0.827102	0.45387	0-vs-300	1.39311	0.0231364	150-vs-300	0.551271	0.510192
CCG008181.1	AT1G52700	-	1.30366	2.80459	15.359	0-vs-150	1.07433	0.320651	0-vs-300	3.65923	0.00085631	150-vs-300	2.57042	0.000818975
CCG008191.1	AT3G15680	-	0.887734	2.02459	0.381446	0-vs-150	1.41259	0.16886	0-vs-300	-1.00036	0.329973	150-vs-300	-2.42799	0.0337705
CCG008195.1	AT1G15410	-	15.7572	29.6898	14.8845	0-vs-150	0.925372	0.10846	0-vs-300	0.00857706	0.991026	150-vs-300	-0.93449	0.0343011
CCG008197.1	AT1G27340	LCR "LEAF CURLING RESPONSIVENESS";	2.46028	4.49541	0.816557	0-vs-150	0.856428	0.323431	0-vs-300	-1.5469	0.0261214	150-vs-300	-2.41541	0.000818975
CCG008212.1	AT1G72640	-	1.8392	4.29105	1.27018	0-vs-150	1.13192	0.294703	0-vs-300	-0.454166	0.660457	150-vs-300	-1.59931	0.0278614
CCG008230.1	AT5G59350	-	2.82443	6.68257	0.645954	0-vs-150	1.21512	0.169321	0-vs-300	-2.10587	0.0199217	150-vs-300	-3.33375	0.00549535
CCG008235.1	AT2G28790	-	1.34955	33.8283	2.71577	0-vs-150	4.78274	0.00176324	0-vs-300	1.09935	0.12372	150-vs-300	-3.70222	0.000818975
CCG008240.1	AT3G46440	UXS5 "UDP-XYL synthase 5";	24.6295	13.0063	5.69241	0-vs-150	-0.900529	0.16844	0-vs-300	-1.98917	0.00085631	150-vs-300	-1.09782	0.0703048
CCG008251.1	AT2G37430	ZAT11 "zinc finger of Arabidopsis thaliana 11";	14.2578	3.85993	13.4417	0-vs-150	-1.8777	0.0130166	0-vs-300	0.0675168	0.941432	150-vs-300	1.93935	0.00421068
CCG008252.1	AT5G59790	-	2.53982	3.07424	5.8517	0-vs-150	0.251408	0.84439	0-vs-300	1.28685	0.00224308	150-vs-300	1.02129	0.0383546
CCG008259.1	AT5G59750	AtRIBA3 NULL; RIBA3 "homolog of ribA 3";	19.0276	35.2294	13.3074	0-vs-150	0.862445	0.152894	0-vs-300	-0.449197	0.403123	150-vs-300	-1.32487	0.00464448
CCG008261.1	AT2G37390	NAKR2 "SODIUM POTASSIUM ROOT DEFECTIVE 2";	5.08379	2.56982	7.51371	0-vs-150	-1.09378	0.335793	0-vs-300	0.616853	0.397263	150-vs-300	1.70556	0.0186626
CCG008262.1	AT5G59730	ATEXO70H7 "exocyst subunit exo70 family protein H7"; EXO70H7 "exocyst subunit exo70 family protein H7";	1.71662	1.4021	4.40664	0-vs-150	-0.344589	0.863806	0-vs-300	1.45477	0.0261214	150-vs-300	1.78181	0.0109373
CCG008266.1	AT3G01680	AtSEOR1 "Arabidopsis thaliana sieve element occlusion-related 1"; SEOb "sieve element occlusion b"; SEOR1 "Sieve-Element-Occlusion-Related 1";	1.40442	0.0299588	0.376194	0-vs-150	-5.66838	0.104749	0-vs-300	-1.92369	0.0168756	150-vs-300	3.74027	0.0990909
CCG008270.1	AT1G03220	-	66.0608	30.7507	96.7596	0-vs-150	-1.12604	0.0328361	0-vs-300	0.642892	0.187574	150-vs-300	1.75807	0.000818975
CCG008273.1	AT1G55810	UKL3 "uridine kinase-like 3";	13.809	12.4434	7.05555	0-vs-150	-0.179838	0.877058	0-vs-300	-0.930273	0.0411814	150-vs-300	-0.75881	0.121027
CCG008290.1	AT1G55740	AtSIP1 "seed imbibition 1"; RS1 "raffinose synthase 1"; SIP1 "seed imbibition 1";	3.08418	8.75968	2.10944	0-vs-150	1.65063	0.0313496	0-vs-300	-0.388092	0.607812	150-vs-300	-2.06851	0.000818975
CCG008304.1	AT1G55670	PSAG "photosystem I subunit G";	297.283	493.06	104.621	0-vs-150	0.53527	0.645331	0-vs-300	-1.5471	0.0015783	150-vs-300	-2.09288	0.00211179
CCG008312.2	AT1G55610	BRL1 "BRI1 like";	2.77268	1.52363	3.23318	0-vs-150	-0.848181	0.249332	0-vs-300	0.337423	0.592667	150-vs-300	1.16624	0.0286489
CCG008320.1	AT4G27290	-	0.231616	0.402099	1.00622	0-vs-150	0.719156	0.74099	0-vs-300	2.1533	0.0050173	150-vs-300	1.42085	0.106363
CCG008327.1	AT2G22660	AtGRDP1 "Glycine-Rich Domain Protein1";	5.78977	12.1357	3.40126	0-vs-150	1.03133	0.0896726	0-vs-300	-0.748122	0.20655	150-vs-300	-1.79988	0.000818975
CCG008332.1	AT1G18650	PDCB3 "plasmodesmata callose-binding protein 3";	11.6419	32.3216	5.95476	0-vs-150	1.5406	0.115269	0-vs-300	-0.877291	0.33845	150-vs-300	-2.43357	0.00319449
CCG008334.1	AT1G74730	-	15.759	41.0281	3.42914	0-vs-150	1.53438	0.0193944	0-vs-300	-2.09583	0.00085631	150-vs-300	-3.64292	0.000818975
CCG008335.1	AT5G62740	ATHIR1 NULL; AtHIR4 NULL; HIR1 "HYPERSENSITIVE-INDUCED RESPONSE PROTEIN 1"; HIR4 "hypersensitive induced reaction 4";	22.4666	17.7346	11.1413	0-vs-150	-0.331012	0.723352	0-vs-300	-0.921561	0.0356491	150-vs-300	-0.608037	0.258787
CCG008336.1	AT3G01280	ATVDAC1 "ARABIDOPSIS THALIANA VOLTAGE DEPENDENT ANION CHANNEL 1"; VDAC1 "voltage dependent anion channel 1";	3.24929	3.289	0.68448	0-vs-150	0.0220393	0.993538	0-vs-300	-2.14003	0.0292262	150-vs-300	-2.17773	0.058841
CCG008340.1	AT3G47730	ABCA2 "ATP-binding cassette A2"; ATATH1 "A. THALIANA ABC2 HOMOLOG 1"; ATH1 "ABC2 homolog 1";	56.3773	13.5155	31.947	0-vs-150	-2.13777	0.00176324	0-vs-300	-0.805666	0.136175	150-vs-300	1.32096	0.00990215
CCG008341.1	AT3G47780	ABCA7 "ATP-binding cassette A7"; ATATH6 "A. THALIANA ABC2 HOMOLOG 6"; ATH6 "ABC2 homolog 6";	97.3939	30.0412	62.1928	0-vs-150	-1.78594	0.0181473	0-vs-300	-0.630705	0.304121	150-vs-300	1.14435	0.0481323
CCG008352.1	AT2G36026	-	0.260514	3.34185	0.124723	0-vs-150	3.45354	0.00786395	0-vs-300	-1.08742	0.461265	150-vs-300	-4.57013	0.0411674
CCG008353.1	AT5G04820	ATOFP13 "ARABIDOPSIS THALIANA OVATE FAMILY PROTEIN 13"; OFP13 "ovate family protein 13";	0.404166	7.43417	0.01	0-vs-150	4.13703	0.0517784	0-vs-300	#NAME?	0.00085631	150-vs-300	#NAME?	0.000818975
CCG008358.1	AT1G32700	-	15.1445	31.2773	32.7152	0-vs-150	1.00387	0.230509	0-vs-300	1.18214	0.0202496	150-vs-300	0.166937	0.833609
CCG008361.1	AT5G16530	PIN5 "PIN-FORMED 5";	6.56623	3.16062	1.92481	0-vs-150	-0.842537	0.386457	0-vs-300	-1.59937	0.0332116	150-vs-300	-0.784085	0.459787
CCG008399.1	AT3G59580	NLP9 "NIN-like protein 9";	0.01	3.27081	2.98322	0-vs-150	inf	0.00176324	0-vs-300	inf	0.00085631	150-vs-300	-0.0975308	0.955579
CCG008410.1	AT5G36930	-	8.11155	15.0098	20.6348	0-vs-150	0.870081	0.165318	0-vs-300	1.50436	0.00085631	150-vs-300	0.61565	0.256085
CCG008414.1	AT1G73590	ATPIN1 "ARABIDOPSIS THALIANA PIN-FORMED 1"; PIN1 "PIN-FORMED 1";	0.11979	1.81771	0.0783624	0-vs-150	4.0858	0.0594501	0-vs-300	-0.471318	1	150-vs-300	-4.58146	0.0154111
CCG008439.1	AT2G41250	-	29.3761	17.7442	8.75548	0-vs-150	-0.706082	0.314998	0-vs-300	-1.66626	0.00085631	150-vs-300	-0.978495	0.115122
CCG008442.1	AT3G57040	ARR9 "response regulator 9"; ATRR4 "RESPONSE REGULATOR 4";	8.7693	34.9035	5.03275	0-vs-150	1.78967	0.00176324	0-vs-300	-0.841685	0.0817884	150-vs-300	-2.64297	0.000818975
CCG008448.1	AT3G57070	-	10.0614	6.47607	0.638259	0-vs-150	-0.657504	0.466091	0-vs-300	-3.933	0.00085631	150-vs-300	-3.29487	0.00508767
CCG008459.1	AT5G55530	-	20.6247	59.6249	34.0505	0-vs-150	1.49553	0.00514881	0-vs-300	0.76503	0.0925662	150-vs-300	-0.748356	0.141365
CCG008461.1	AT1G66910	-	0.694887	1.04846	0.065894	0-vs-150	0.528213	0.850882	0-vs-300	-3.37869	0.0311933	150-vs-300	-3.93007	0.0125809
CCG008472.1	AT5G40340	-	5.94638	5.58954	9.80541	0-vs-150	-0.140089	0.909623	0-vs-300	0.772473	0.0810001	150-vs-300	0.895325	0.044398
CCG008485.1	AT1G67750	-	3.20844	31.8997	0.0851283	0-vs-150	3.27451	0.00176324	0-vs-300	-5.19829	0.0317743	150-vs-300	-8.50272	0.0183645
CCG008488.1	AT1G67740	PSBY "photosystem II BY"; YCF32 NULL;	603.374	684.389	179.993	0-vs-150	0.0999161	0.963827	0-vs-300	-1.7472	0.0015783	150-vs-300	-1.86029	0.020863
CCG008490.1	AT1G67730	ATKCR1 NULL; KCR1 "beta-ketoacyl reductase 1"; YBR159 NULL;	2.10294	7.05494	0.185281	0-vs-150	1.91275	0.038054	0-vs-300	-3.37569	0.0302913	150-vs-300	-5.30566	0.00464448
CCG008494.1	AT1G67720	-	5.97007	13.4307	4.54313	0-vs-150	1.17562	0.0376146	0-vs-300	-0.334974	0.597499	150-vs-300	-1.53416	0.00211179
CCG008496.1	AT1G67710	ARR11 "response regulator 11";	2.83058	1.83633	1.00419	0-vs-150	-0.703959	0.527201	0-vs-300	-1.50191	0.0311933	150-vs-300	-0.813118	0.347589
CCG008498.1	AT5G14340	AtMYB40 "myb domain protein 40"; MYB40 "myb domain protein 40";	0.150832	0.393091	0.01	0-vs-150	1.30498	0.576376	0-vs-300	#NAME?	1	150-vs-300	#NAME?	0.000818975
CCG008499.2	AT2G02710	PLP "PAS/LOV PROTEIN"; PLPA "PAS/LOV PROTEIN A"; PLPB "PAS/LOV protein B"; PLPC "PAS/LOV PROTEIN C";	55.285	12.699	30.6782	0-vs-150	-2.1389	0.00176324	0-vs-300	-0.763537	0.0766421	150-vs-300	1.36082	0.00150076
CCG008501.1	AT5G14310	AtCXE16 "carboxyesterase 16"; CXE16 "carboxyesterase 16";	9.64165	4.12872	9.57764	0-vs-150	-1.26287	0.0484314	0-vs-300	0.0490764	0.956433	150-vs-300	1.30116	0.0168831
CCG008509.1	AT3G25980	AtMAD2 NULL; MAD2 "MITOTIC ARREST-DEFICIENT 2";	1.62598	4.57829	0.859909	0-vs-150	1.61013	0.172382	0-vs-300	-0.844579	0.471424	150-vs-300	-2.47896	0.00549535
CCG008511.1	AT3G48140	-	42.3059	38.1016	79.8411	0-vs-150	-0.265035	0.821737	0-vs-300	0.943921	0.037242	150-vs-300	1.202	0.01128
CCG008514.1	AT3G01750	-	3.55919	9.53464	3.14119	0-vs-150	1.46773	0.0243556	0-vs-300	-0.0710819	0.940953	150-vs-300	-1.5599	0.00265604
CCG008519.1	AT1G67590	-	0.00448927	0.260698	0.01	0-vs-150	5.78705	0.431484	0-vs-300	#NAME?	1	150-vs-300	#NAME?	0.000818975
CCG008525.1	AT5G43230	-	0.357073	0.27585	0.0374181	0-vs-150	-0.313495	0.888786	0-vs-300	-3.1181	0.0234087	150-vs-300	-2.82763	1
CCG008532.1	AT1G67510	-	0.973298	1.85961	0.528004	0-vs-150	0.959203	0.385626	0-vs-300	-0.781512	0.363547	150-vs-300	-1.76014	0.0150883
CCG008545.1	AT2G29420	ATGSTU7 "glutathione S-transferase tau 7"; GST25 "GLUTATHIONE S-TRANSFERASE 25"; GSTU7 "glutathione S-transferase tau 7";	4.23252	0.451223	0.458016	0-vs-150	-3.30021	0.454382	0-vs-300	-3.20951	0.0289219	150-vs-300	0.092014	0.969091
CCG008546.1	AT2G29420	ATGSTU7 "glutathione S-transferase tau 7"; GST25 "GLUTATHIONE S-TRANSFERASE 25"; GSTU7 "glutathione S-transferase tau 7";	3.55025	5.4735	10.5468	0-vs-150	0.539053	0.695507	0-vs-300	1.54384	0.0131744	150-vs-300	0.990744	0.166812
CCG008547.2	AT2G29420	ATGSTU7 "glutathione S-transferase tau 7"; GST25 "GLUTATHIONE S-TRANSFERASE 25"; GSTU7 "glutathione S-transferase tau 7";	84.8077	32.1928	63.221	0-vs-150	-1.4514	0.023416	0-vs-300	-0.394728	0.535945	150-vs-300	1.043	0.0299851
CCG008550.1	AT5G43900	ATMYA2 "ARABIDOPSIS MYOSIN 2"; MYA2 "myosin 2"; XI-2 "MYOSIN X1 2"; XI-6 "MYOSIN XI-6";	1.45531	3.58263	2.91951	0-vs-150	1.31111	0.0658017	0-vs-300	1.09786	0.0317743	150-vs-300	-0.231965	0.746924
CCG008551.1	AT4G13540	-	13.9299	108.232	0.429911	0-vs-150	2.85243	0.00176324	0-vs-300	-4.99071	0.00085631	150-vs-300	-7.85575	0.000818975
CCG008553.1	AT3G23920	AtBAM1 NULL; BAM1 "beta-amylase 1"; BMY7 "BETA-AMYLASE 7"; TR-BAMY NULL;	19.0745	7.36617	41.2821	0-vs-150	-1.42777	0.00514881	0-vs-300	1.14307	0.00449893	150-vs-300	2.55704	0.000818975
CCG008570.1	AT4G13430	ATLEUC1 NULL; IIL1 "isopropyl malate isomerase large subunit 1";	0.491484	0.51537	1.81915	0-vs-150	0.0772898	0.977223	0-vs-300	2.01236	0.0218394	150-vs-300	1.92581	0.0522335
CCG008579.1	AT2G05620	AtPGR5 NULL; PGR5 "proton gradient regulation 5";	83.9039	52.3219	130.288	0-vs-150	-0.717333	0.262278	0-vs-300	0.685609	0.147034	150-vs-300	1.3943	0.000818975
CCG008580.2	AT5G13890	-	4.23665	4.58587	11.4309	0-vs-150	0.245903	0.905856	0-vs-300	1.59182	0.0428653	150-vs-300	1.32704	0.146447
CCG008587.1	AT5G46050	AtNPF5.2 NULL; ATPTR3 "ARABIDOPSIS THALIANA PEPTIDE TRANSPORTER 3"; NPF5.2 "NRT1/ PTR family 5.2"; PTR3 "peptide transporter 3";	76.2697	37.9694	151.975	0-vs-150	-1.05	0.0849898	0-vs-300	1.06843	0.0275674	150-vs-300	2.10452	0.000818975
CCG008593.1	AT3G23410	ATFAO3 "ARABIDOPSIS FATTY ALCOHOL OXIDASE 3"; FAO3 "fatty alcohol oxidase 3";	3.53862	6.50389	8.02113	0-vs-150	0.88384	0.165185	0-vs-300	1.28084	0.00743044	150-vs-300	0.372724	0.540777
CCG008594.1	AT4G14310	-	0.242379	1.15099	0.294483	0-vs-150	2.37348	0.0156378	0-vs-300	0.374572	0.77197	150-vs-300	-2.02644	0.0242422
CCG008607.1	AT4G14368	-	3.54762	9.23269	3.96088	0-vs-150	1.36201	0.0211867	0-vs-300	0.192562	0.773717	150-vs-300	-1.18458	0.0102916
CCG008623.1	AT5G07050	UMAMIT9 "Usually multiple acids move in and out Transporters 9";	7.33833	3.24699	0.952643	0-vs-150	-1.04266	0.263606	0-vs-300	-2.78452	0.00224308	150-vs-300	-1.7708	0.105111
CCG008625.1	AT1G06620	-	10.3864	19.2507	7.78976	0-vs-150	0.836353	0.21435	0-vs-300	-0.387912	0.519048	150-vs-300	-1.23074	0.0160461
CCG008631.1	AT3G23160	-	2.15196	2.84914	4.40944	0-vs-150	0.314746	0.787513	0-vs-300	1.05817	0.0348349	150-vs-300	0.727127	0.195863
CCG008633.1	AT3G23150	ETR2 "ethylene response 2";	12.6066	5.08984	10.6932	0-vs-150	-1.34067	0.0130166	0-vs-300	-0.159466	0.813415	150-vs-300	1.16712	0.01128
CCG008647.1	AT3G23090	WDL3 NULL;	4.14493	6.589	0.9266	0-vs-150	0.586906	0.510055	0-vs-300	-2.1706	0.00085631	150-vs-300	-2.7725	0.000818975
CCG008650.1	AT1G04280	-	4.99232	1.41682	0.94404	0-vs-150	-1.91949	0.0371903	0-vs-300	-2.39739	0.00085631	150-vs-300	-0.477271	0.653154
CCG008652.2	AT5G43650	BHLH92 NULL;	5.63164	7.78956	13.4926	0-vs-150	0.364344	0.7548	0-vs-300	1.26396	0.00787475	150-vs-300	0.886846	0.127222
CCG008665.1	AT3G18050	-	4.18609	29.4652	0.245128	0-vs-150	2.94296	0.00176324	0-vs-300	-3.91919	0.0015783	150-vs-300	-6.88669	0.000818975
CCG008669.1	AT3G18080	BGLU44 "B-S glucosidase 44";	330.866	61.6808	4.31889	0-vs-150	-2.39858	0.00176324	0-vs-300	-6.21265	0.00085631	150-vs-300	-3.8287	0.000818975
CCG008677.1	AT1G34070	-	2.48015	7.52183	1.55786	0-vs-150	1.5831	0.0239287	0-vs-300	-0.585376	0.437481	150-vs-300	-2.19096	0.000818975
CCG008678.1	AT2G29420	ATGSTU7 "glutathione S-transferase tau 7"; GST25 "GLUTATHIONE S-TRANSFERASE 25"; GSTU7 "glutathione S-transferase tau 7";	5.80033	1.55583	0.325669	0-vs-150	-1.99858	0.0279965	0-vs-300	-4.14665	0.0015783	150-vs-300	-2.16642	0.179029
CCG008679.1	AT1G04420	-	1.90507	5.26723	1.28768	0-vs-150	1.60954	0.106377	0-vs-300	-0.390124	0.737626	150-vs-300	-2.01354	0.0163145
CCG008691.1	AT5G45890	AtSAG12 NULL; SAG12 "senescence-associated gene 12";	4.46886	1.63558	0.87949	0-vs-150	-1.50476	0.144702	0-vs-300	-2.29584	0.0015783	150-vs-300	-0.808452	0.470396
CCG008702.1	AT4G27190	-	0.0432018	0.094491	0.327656	0-vs-150	1.0225	1	0-vs-300	2.92562	0.0269974	150-vs-300	1.88376	1
CCG008712.1	AT3G08510	ATPLC2 "phospholipase C 2"; PLC2 "phospholipase C 2";	2.92874	5.62625	7.75139	0-vs-150	0.920759	0.201607	0-vs-300	1.46303	0.00224308	150-vs-300	0.524877	0.384862
CCG008719.1	AT1G21326	-	1.60345	0.132847	0.249701	0-vs-150	-3.65082	0.0784751	0-vs-300	-2.6794	0.00916892	150-vs-300	0.966668	0.610808
CCG008723.1	AT1G21310	ATEXT3 "extensin 3"; EXT3 "extensin 3"; RSH "ROOT-SHOOT-HYPOCOTYL DEFECTIVE";	7.01915	5.85406	0.951948	0-vs-150	-0.0923025	0.950446	0-vs-300	-2.62258	0.00085631	150-vs-300	-2.53968	0.000818975
CCG008727.1	AT1G43710	ATSDC1 "Arabidopsis thaliana serine decarboxylase 1"; EMB1075 "embryo defective 1075"; SDC1 "serine decarboxylase 1";	17.1054	13.9162	54.2068	0-vs-150	-0.297253	0.77074	0-vs-300	1.77553	0.00085631	150-vs-300	2.05959	0.000818975
CCG008732.1	AT1G43670	AtcFBP "Arabidopsis thaliana cytosolic fructose-1,6-bisphosphatase"; cyfbp NULL; FBP fructose-1,6-bisphosphatase; FINS1 "FRUCTOSE INSENSITIVE 1";	0.375707	2.58777	3.05051	0-vs-150	2.70596	0.0353919	0-vs-300	3.09669	0.00449893	150-vs-300	0.377025	0.727514
CCG008733.1	AT1G21170	SEC5B NULL;	10.9746	12.8437	18.9565	0-vs-150	0.232006	0.808439	0-vs-300	0.852764	0.0439554	150-vs-300	0.603348	0.209809
CCG008735.1	AT1G21200	-	19.3252	21.3901	45.0623	0-vs-150	0.100011	0.93611	0-vs-300	1.31044	0.0015783	150-vs-300	1.19175	0.00950643
CCG008746.1	AT1G21090	-	1.73715	7.63852	1.0376	0-vs-150	2.06589	0.00866085	0-vs-300	-0.70434	0.392023	150-vs-300	-2.78413	0.000818975
CCG008749.1	AT1G43620	TT15 "TRANSPARENT TESTA 15"; TTG15 "transparent testa glabrous 15"; UGT80B1 NULL;	5.84385	6.79724	10.832	0-vs-150	0.207349	0.867159	0-vs-300	0.968966	0.0281287	150-vs-300	0.746416	0.152983
CCG008753.1	AT2G21770	CESA09 NULL; CESA9 "cellulose synthase A9";	2.43245	5.44175	6.82736	0-vs-150	1.1964	0.105616	0-vs-300	1.58485	0.00553443	150-vs-300	0.367819	0.561829
CCG008754.2	AT1G76740	-	0.20333	1.06167	0.308527	0-vs-150	2.34164	0.00948501	0-vs-300	0.626472	0.474246	150-vs-300	-1.73806	0.00913762
CCG008761.1	AT2G33710	-	1.49668	0.342869	4.14469	0-vs-150	-2.17957	0.0692248	0-vs-300	1.49476	0.00697848	150-vs-300	3.66701	0.000818975
CCG008764.1	AT1G71695	-	6.55273	3.29719	0.484438	0-vs-150	-0.96086	0.206492	0-vs-300	-3.72198	0.00085631	150-vs-300	-2.77792	0.000818975
CCG008765.1	AT1G71695	-	2.33436	0.393947	0.112726	0-vs-150	-2.64849	0.126949	0-vs-300	-4.31324	0.0104677	150-vs-300	-1.6727	0.208242
CCG008775.2	AT1G34060	-	13.267	12.0264	5.16847	0-vs-150	-0.1398	0.909509	0-vs-300	-1.26152	0.00449893	150-vs-300	-1.13796	0.0234319
CCG008779.2	AT1G71710	-	3.12307	3.8549	8.7957	0-vs-150	0.229563	0.887214	0-vs-300	1.54286	0.00285891	150-vs-300	1.2981	0.0291509
CCG008780.1	AT1G34110	-	1.26899	2.81497	1.03862	0-vs-150	1.16719	0.127489	0-vs-300	-0.181982	0.843027	150-vs-300	-1.36512	0.0203006
CCG008786.1	AT5G59730	ATEXO70H7 "exocyst subunit exo70 family protein H7"; EXO70H7 "exocyst subunit exo70 family protein H7";	3.57564	0.106714	2.9913	0-vs-150	-5.04993	0.00420688	0-vs-300	-0.240102	0.793839	150-vs-300	4.79762	0.00549535
CCG008788.1	AT2G44580	-	0.01	3.93338	2.50549	0-vs-150	inf	0.00176324	0-vs-300	inf	0.00085631	150-vs-300	-0.648696	0.46291
CCG008800.1	AT3G14180	ASIL2 "Arabidopsis 6B-interacting protein 1-like 2";	1.23149	1.96755	3.1181	0-vs-150	0.597506	0.634352	0-vs-300	1.34393	0.0272881	150-vs-300	0.728555	0.311583
CCG008809.1	AT5G19420	-	0.840313	1.61217	0.470658	0-vs-150	0.924568	0.297366	0-vs-300	-0.745484	0.363637	150-vs-300	-1.68754	0.0171731
CCG008819.1	AT5G13500	HPAT3 "hydroxyproline O-arabinosylatransferase 3";	2.95394	4.59529	5.87165	0-vs-150	0.600807	0.49072	0-vs-300	1.11207	0.0221637	150-vs-300	0.496549	0.412748
CCG008820.1	AT3G54400	-	8.1183	56.9446	14.1371	0-vs-150	2.81947	0.00176324	0-vs-300	0.890625	0.0564552	150-vs-300	-1.95018	0.00150076
CCG008822.1	AT3G54390	-	9.64476	25.7699	16.6407	0-vs-150	1.33733	0.00948501	0-vs-300	0.808282	0.0697489	150-vs-300	-0.544461	0.27932
CCG008823.1	AT3G06730	TRX P "thioredoxin putative plastidic"; "TRX z" "Thioredoxin z";	7.10904	22.6954	8.29941	0-vs-150	1.69787	0.0181473	0-vs-300	0.260463	0.769949	150-vs-300	-1.45495	0.00872768
CCG008833.1	AT3G56710	SIB1 "sigma factor binding protein 1";	7.79136	1.46383	2.83443	0-vs-150	-2.43781	0.0176026	0-vs-300	-1.34471	0.0925662	150-vs-300	1.08789	0.361038
CCG008848.1	AT5G63905	-	13.3913	10.3264	4.80214	0-vs-150	-0.43544	0.750246	0-vs-300	-1.45478	0.0358959	150-vs-300	-1.0294	0.200169
CCG008849.1	AT1G27460	NPGR1 "no pollen germination related 1";	0.40693	0.731614	0.01	0-vs-150	0.948816	0.55336	0-vs-300	#NAME?	0.00085631	150-vs-300	#NAME?	0.000818975
CCG008850.1	AT1G27840	ATCSA-1 NULL;	0.294117	0.01	0.01	0-vs-150	#NAME?	0.00420688	0-vs-300	#NAME?	0.00085631	150-vs-300	0	1
CCG008851.1	AT5G43190	-	2.76061	0.01	0.01	0-vs-150	#NAME?	0.00176324	0-vs-300	#NAME?	0.00085631	150-vs-300	0	1
CCG008854.1	AT3G19970	-	4.50751	6.09846	10.4321	0-vs-150	0.462662	0.72287	0-vs-300	1.33537	0.0278538	150-vs-300	0.856273	0.176103
CCG008863.1	AT3G22250	-	2.59372	1.93203	5.38803	0-vs-150	-0.31529	0.870781	0-vs-300	1.17573	0.0659719	150-vs-300	1.47132	0.0347455
CCG008871.1	AT4G03960	AtPFA-DSP4 NULL; PFA-DSP4 "plant and fungi atypical dual-speci&#64257;city phosphatase 4";	14.9263	8.27665	6.42133	0-vs-150	-0.871634	0.20899	0-vs-300	-1.14894	0.0154249	150-vs-300	-0.290073	0.704528
CCG008872.1	AT3G05660	AtRLP33 "receptor like protein 33"; RLP33 "receptor like protein 33";	1.2678	1.10662	0.433624	0-vs-150	-0.292081	0.860766	0-vs-300	-1.52961	0.0418663	150-vs-300	-1.2507	0.173977
CCG008874.1	AT4G22260	IM IMMUTANS; IM1 NULL; PTOX "plastid terminal oxidase";	49.5152	60.9199	98.9979	0-vs-150	0.188177	0.866362	0-vs-300	1.01639	0.0178395	150-vs-300	0.81403	0.0912979
CCG008879.1	AT4G05530	IBR1 "indole-3-butyric acid response 1"; SDRA "SHORT-CHAIN DEHYDROGENASE/REDUCTASE A";	14.8177	33.491	14.5017	0-vs-150	1.24076	0.0444205	0-vs-300	0.0733752	0.931971	150-vs-300	-1.18504	0.0160461
CCG008882.1	AT4G22290	-	9.07465	10.933	4.84555	0-vs-150	0.332663	0.70942	0-vs-300	-0.777673	0.120732	150-vs-300	-1.12896	0.0180991
CCG008884.1	AT1G12020	-	21.2382	23.9151	8.85283	0-vs-150	0.00488469	0.996992	0-vs-300	-1.31651	0.0104677	150-vs-300	-1.33753	0.0119365
CCG008895.1	AT4G16340	SPK1 SPIKE1;	6.02256	8.80682	3.87468	0-vs-150	0.607116	0.349599	0-vs-300	-0.514523	0.32856	150-vs-300	-1.14112	0.00635237
CCG008903.1	AT5G28237	-	3.11449	0.987839	3.62722	0-vs-150	-1.66539	0.116647	0-vs-300	0.327438	0.703451	150-vs-300	1.97734	0.0482979
CCG008906.1	AT5G54770	THI1 NULL; THI4 THIAMINE4; TZ "THIAZOLE REQUIRING";	661.872	395.42	211.888	0-vs-150	-0.683414	0.589152	0-vs-300	-1.53485	0.0168756	150-vs-300	-0.872287	0.260855
CCG008908.1	AT1G11580	ATPMEPCRA NULL; PMEPCRA "methylesterase PCR A";	12.7137	4.12412	28.7731	0-vs-150	-1.68842	0.0136796	0-vs-300	1.21792	0.00342876	150-vs-300	2.89365	0.000818975
CCG008913.1	AT1G24020	MLP423 "MLP-like protein 423";	2.1748	0.01	0.01	0-vs-150	#NAME?	0.00176324	0-vs-300	#NAME?	0.00085631	150-vs-300	0	1
CCG008915.1	AT3G29590	AT5MAT NULL;	0.066577	3.27266	0.01	0-vs-150	5.35119	0.580366	0-vs-300	#NAME?	1	150-vs-300	#NAME?	0.000818975
CCG008918.1	AT1G68090	ANN5 "annexin 5"; ANNAT5 "ANNEXIN ARABIDOPSIS THALIANA 5";	14.361	5.56262	29.475	0-vs-150	-1.38514	0.0530218	0-vs-300	1.1578	0.011631	150-vs-300	2.52916	0.000818975
CCG008920.1	AT1G73480	MAGL4 NULL;	2.16061	3.02275	7.72951	0-vs-150	0.467973	0.665007	0-vs-300	1.93304	0.00085631	150-vs-300	1.44899	0.00150076
CCG008926.1	AT3G43810	AtCAM7 NULL; CAM7 "calmodulin 7"; ZBF3 "Z-box Binding Factor 3";	31.3754	19.1542	11.6098	0-vs-150	-0.818783	0.23248	0-vs-300	-1.44911	0.0015783	150-vs-300	-0.642174	0.295816
CCG008927.1	AT4G24660	ATHB22 "HOMEOBOX PROTEIN 22"; HB22 "homeobox protein 22"; MEE68 "MATERNAL EFFECT EMBRYO ARREST 68"; ZHD2 "ZINC FINGER HOMEODOMAIN 2";	16.0913	29.8393	6.19882	0-vs-150	0.798	0.238822	0-vs-300	-1.38271	0.00649401	150-vs-300	-2.19128	0.000818975
CCG008934.1	AT1G59960	-	0.915474	0.01	0.66853	0-vs-150	#NAME?	0.00176324	0-vs-300	-0.453786	0.766387	150-vs-300	inf	0.000818975
CCG008946.1	AT2G27660	-	6.81686	2.3585	2.98124	0-vs-150	-1.57928	0.0403447	0-vs-300	-1.11982	0.0234087	150-vs-300	0.449769	0.590005
CCG008950.1	AT1G48405	-	0.748555	2.71656	0.79751	0-vs-150	1.76526	0.0809561	0-vs-300	0.0894097	0.95085	150-vs-300	-1.69589	0.0281412
CCG008969.1	AT1G45249	ABF2 "abscisic acid responsive elements-binding factor 2"; AREB1 "ABSCISIC ACID RESPONSIVE ELEMENTS-BINDING PROTEIN 2"; AtABF2 NULL; ATAREB1 NULL;	2.15385	0.801661	3.92948	0-vs-150	-1.4043	0.161646	0-vs-300	0.935133	0.119328	150-vs-300	2.32053	0.0106374
CCG008986.1	AT3G59080	-	12.3747	3.89575	6.75715	0-vs-150	-1.68468	0.00786395	0-vs-300	-0.768585	0.123254	150-vs-300	0.902947	0.078571
CCG008995.1	AT1G06490	ATGSL07 "Arabidopsis thaliana glucan synthase-like 7"; atgsl7 NULL; CalS7 "callose synthase 7"; gsl07 NULL; GSL07 "glucan synthase-like 7"; GSL7 "glucan synthase-like 7";	1.45186	2.04554	3.52934	0-vs-150	0.443304	0.696792	0-vs-300	1.37529	0.0104677	150-vs-300	0.910732	0.0787767
CCG009014.1	AT2G42840	PDF1 "protodermal factor 1";	0.123129	11.7674	0.0304528	0-vs-150	6.53012	0.00176324	0-vs-300	-1.99356	0.367431	150-vs-300	-8.54748	0.0772816
CCG009027.1	AT1G16340	AtKDO8PS NULL; ATKDSA2 NULL; ATKSDA NULL;	6.10681	8.96658	3.90769	0-vs-150	0.557553	0.549905	0-vs-300	-0.586146	0.359073	150-vs-300	-1.16104	0.0495055
CCG009028.1	AT5G36120	atylmg3 NULL; CCB3 """cofactor assembly, complex C (B6F)"""; YLMG3 NULL;	14.9721	23.4125	8.16274	0-vs-150	0.727972	0.339769	0-vs-300	-0.759102	0.192058	150-vs-300	-1.50111	0.01128
CCG009039.1	AT1G29660	-	2.7564	11.0937	18.2238	0-vs-150	2.04326	0.0262826	0-vs-300	2.87683	0.00085631	150-vs-300	0.821065	0.139207
CCG009046.1	AT5G45160	RL2 RHD-like2;	2.35569	5.0401	1.1488	0-vs-150	1.05411	0.139165	0-vs-300	-0.982071	0.178538	150-vs-300	-2.06525	0.00833162
CCG009048.1	AT3G56400	ATWRKY70 "ARABIDOPSIS THALIANA WRKY DNA-BINDING PROTEIN 70"; WRKY70 "WRKY DNA-binding protein 70";	6.71108	3.18087	21.0024	0-vs-150	-1.1853	0.221163	0-vs-300	1.66387	0.00085631	150-vs-300	2.83041	0.000818975
CCG009050.1	AT1G78620	VTE6 "VITAMIN E DEFICIENT6";	17.6648	9.87104	5.91065	0-vs-150	-0.922508	0.239492	0-vs-300	-1.51706	0.0178395	150-vs-300	-0.600823	0.471238
CCG009054.1	AT1G78600	BBX22 "B-box domain protein 22"; DBB3 "DOUBLE B-BOX 3"; LZF1 "light-regulated zinc finger protein 1"; STH3 "SALT TOLERANCE HOMOLOG 3";	2.49143	1.08909	2.91891	0-vs-150	-1.22188	0.227662	0-vs-300	0.290221	0.732855	150-vs-300	1.49379	0.0419841
CCG009063.1	AT1G17020	ATSRG1 "SENESCENCE-RELATED GENE 1"; SRG1 "senescence-related gene 1";	2.84842	5.75222	11.6292	0-vs-150	0.937585	0.351142	0-vs-300	2.07175	0.00224308	150-vs-300	1.11619	0.0648416
CCG009065.2	AT1G17030	-	8.69275	5.98154	3.44589	0-vs-150	-0.604808	0.389313	0-vs-300	-1.29592	0.00224308	150-vs-300	-0.706293	0.177356
CCG009069.1	AT5G66720	-	41.2346	2.83797	5.56359	0-vs-150	-3.93089	0.00176324	0-vs-300	-2.84837	0.00085631	150-vs-300	1.07532	0.102927
CCG009072.1	AT1G78520	-	0.433006	3.97386	0.916832	0-vs-150	3.16473	0.012259	0-vs-300	1.13234	0.341776	150-vs-300	-2.05088	0.0160461
CCG009077.2	AT1G53580	ETHE1 ETHE1-LIKE; ETHE1 "ETHYLMALONIC ENCEPHALOPATHY PROTEIN1"; GLX2-3 "GLYOXALASE 2-3"; GLY3 "glyoxalase II 3";	10.0176	5.61008	3.47853	0-vs-150	-0.726247	0.407245	0-vs-300	-1.36055	0.0150357	150-vs-300	-0.644816	0.466848
CCG009078.1	AT3G62730	-	156.952	39.3729	890.041	0-vs-150	-2.06053	0.00176324	0-vs-300	2.54796	0.00085631	150-vs-300	4.60433	0.000818975
CCG009079.1	AT1G53590	NTMC2T6.1 NULL; NTMC2TYPE6.1 NULL;	39.1587	31.1433	105.743	0-vs-150	-0.374209	0.672828	0-vs-300	1.47961	0.0015783	150-vs-300	1.84528	0.000818975
CCG009083.1	AT1G17100	AtHBP1 NULL; HBP1 "haem-binding protein 1";	180.149	173.482	480.229	0-vs-150	-0.0734574	0.956545	0-vs-300	1.48977	0.00553443	150-vs-300	1.55129	0.0273609
CCG009088.1	AT1G78440	ATGA2OX1 "Arabidopsis thaliana gibberellin 2-oxidase 1"; GA2OX1 "gibberellin 2-oxidase 1";	13.467	4.66595	12.8141	0-vs-150	-1.58865	0.0262826	0-vs-300	-0.0474789	0.957631	150-vs-300	1.53423	0.0106374
CCG009092.1	AT5G57020	ATNMT1 "ARABIDOPSIS THALIANA MYRISTOYL-COA:PROTEIN N-MYRISTOYLTRANSFERASE"; NMT1 "myristoyl-CoA:protein N-myristoyltransferase";	16.8365	10.2619	7.59264	0-vs-150	-0.685843	0.297366	0-vs-300	-1.08953	0.0195393	150-vs-300	-0.422962	0.473679
CCG009125.1	AT1G07250	UGT71C4 "UDP-glucosyl transferase 71C4";	14.3427	13.157	54.9626	0-vs-150	-0.158737	0.90146	0-vs-300	2.04185	0.00085631	150-vs-300	2.19384	0.000818975
CCG009126.2	AT1G07260	UGT71C3 "UDP-glucosyl transferase 71C3";	32.0444	20.3129	49.541	0-vs-150	-0.680866	0.395568	0-vs-300	0.773421	0.113891	150-vs-300	1.4472	0.00150076
CCG009127.1	AT3G21760	HYR1 "HYPOSTATIN RESISTANCE 1";	4.88399	5.30373	18.4874	0-vs-150	0.102348	0.949195	0-vs-300	2.0339	0.00085631	150-vs-300	1.92551	0.000818975
CCG009130.1	AT3G51970	ASAT1 "acyl-CoA sterol acyl transferase 1"; ATASAT1 NULL; ATSAT1 "ARABIDOPSIS THALIANA STEROL O-ACYLTRANSFERASE 1";	4.18857	5.95745	8.22803	0-vs-150	0.528221	0.600672	0-vs-300	1.04872	0.032645	150-vs-300	0.502906	0.421353
CCG009138.1	AT3G27200	-	14.386	20.2929	7.00996	0-vs-150	0.52914	0.59185	0-vs-300	-0.962183	0.10353	150-vs-300	-1.50932	0.0239764
CCG009141.4	AT3G22142	-	30.4862	65.0827	6.09587	0-vs-150	0.951299	0.34741	0-vs-300	-2.32355	0.00085631	150-vs-300	-3.29913	0.000818975
CCG009146.1	AT3G21760	HYR1 "HYPOSTATIN RESISTANCE 1";	13.2101	31.5473	15.7071	0-vs-150	1.32826	0.0243556	0-vs-300	0.359299	0.553261	150-vs-300	-0.98917	0.0263332
CCG009147.1	AT3G21790	-	41.9428	6.47526	10.4616	0-vs-150	-2.8033	0.00176324	0-vs-300	-1.96473	0.00085631	150-vs-300	0.825292	0.242121
CCG009152.1	AT3G21760	HYR1 "HYPOSTATIN RESISTANCE 1";	21.8597	5.90087	14.4453	0-vs-150	-1.97962	0.0176026	0-vs-300	-0.506488	0.368879	150-vs-300	1.46006	0.0231812
CCG009154.1	AT3G21750	UGT71B1 "UDP-glucosyl transferase 71B1";	7.05725	10.3692	13.3827	0-vs-150	0.502601	0.616718	0-vs-300	1.01174	0.0385347	150-vs-300	0.497884	0.408937
CCG009155.1	AT3G21750	UGT71B1 "UDP-glucosyl transferase 71B1";	34.1356	13.7336	49.7358	0-vs-150	-1.40686	0.0149875	0-vs-300	0.56562	0.294302	150-vs-300	1.95485	0.000818975
CCG009158.1	AT3G21760	HYR1 "HYPOSTATIN RESISTANCE 1";	28.4418	19.9539	34.0921	0-vs-150	-0.558484	0.435484	0-vs-300	0.342882	0.545471	150-vs-300	0.884759	0.0491247
CCG009163.1	AT3G22160	JAV1 "jasmonate-associated VQ motif gene 1";	17.6491	8.99211	22.9239	0-vs-150	-1.02273	0.127575	0-vs-300	0.472329	0.374028	150-vs-300	1.48204	0.00319449
CCG009172.1	AT1G50010	TUA2 "tubulin alpha-2 chain";	0.0193329	3.05625	0.370015	0-vs-150	7.56404	0.534064	0-vs-300	4.51882	0.353746	150-vs-300	-3.07304	0.0109373
CCG009173.1	AT4G33780	-	0.40642	2.14384	3.22833	0-vs-150	2.40656	0.218826	0-vs-300	3.07334	0.0269974	150-vs-300	0.651708	0.604453
CCG009176.2	AT2G26070	AtRTE1 NULL; RTE1 "REVERSION-TO-ETHYLENE SENSITIVITY1";	3.48562	5.65412	1.58782	0-vs-150	0.838309	0.553437	0-vs-300	-1.00174	0.255563	150-vs-300	-1.8639	0.0330708
CCG009185.1	AT5G06440	-	2.78204	2.25183	0.165403	0-vs-150	-0.420851	0.82061	0-vs-300	-4.07084	0.0112128	150-vs-300	-3.64317	0.070592
CCG009186.2	AT3G21180	ACA9 "autoinhibited Ca(2+)-ATPase 9"; ATACA9 NULL;	5.62321	8.45614	11.6928	0-vs-150	0.561834	0.522532	0-vs-300	1.16685	0.0108404	150-vs-300	0.584511	0.300305
CCG009202.1	AT1G01540	-	1.85705	6.61856	0.616997	0-vs-150	1.83814	0.00614407	0-vs-300	-1.51915	0.0252162	150-vs-300	-3.37602	0.000818975
CCG009206.1	AT5G67080	MAPKKK19 "mitogen-activated protein kinase kinase kinase 19";	25.8949	12.3024	64.5809	0-vs-150	-1.17472	0.0856166	0-vs-300	1.31442	0.00085631	150-vs-300	2.48241	0.000818975
CCG009207.1	AT5G67070	RALFL34 "ralf-like 34";	0.751065	8.77794	0.215676	0-vs-150	3.49354	0.00176324	0-vs-300	-1.74175	0.0683518	150-vs-300	-5.25768	0.000818975
CCG009208.1	AT3G50330	HEC2 "HECATE 2";	0.00880187	0.907723	0.01	0-vs-150	6.52819	0.57179	0-vs-300	#NAME?	1	150-vs-300	#NAME?	0.000818975
CCG009211.1	AT5G67030	ABA1 "ABA DEFICIENT 1"; ATABA1 "ARABIDOPSIS THALIANA ABA DEFICIENT 1"; ATZEP "ARABIDOPSIS THALIANA ZEAXANTHIN EPOXIDASE"; IBS3 "IMPAIRED IN BABA-INDUCED STERILITY 3"; LOS6 "LOW EXPRESSION OF OSMOTIC STRESS-RESPONSIVE GENES 6"; NPQ2 "NON-PHOTOCHEMICAL QUENCHING 2"; ZEP "ZEAXANTHIN EPOXIDASE";	29.0603	19.1587	48.771	0-vs-150	-0.577276	0.369183	0-vs-300	0.830743	0.0486984	150-vs-300	1.39036	0.000818975
CCG009215.1	AT4G33985	-	117.268	59.4087	60.2266	0-vs-150	-1.05106	0.0720335	0-vs-300	-0.923924	0.022804	150-vs-300	0.115765	0.872731
CCG009216.1	AT4G36990	AT-HSFB1 "ARABIDOPSIS THALIANA CLASS B HEAT SHOCK FACTOR B1"; ATHSF4 "ARABIDOPSIS THALIANA HEAT SHOCK FACTOR 4"; HSF4 "heat shock factor 4"; HSFB1 "CLASS B HEAT SHOCK FACTOR B1"; TBF1 "TL1-binding transcription factor 1";	23.4114	14.1364	46.7078	0-vs-150	-0.751116	0.274914	0-vs-300	1.11791	0.00601004	150-vs-300	1.85361	0.000818975
CCG009217.1	AT4G37000	ACD2 "ACCELERATED CELL DEATH 2"; ATRCCR "ARABIDOPSIS THALIANA RED CHLOROPHYLL CATABOLITE REDUCTASE";	8.36382	27.7304	35.4512	0-vs-150	1.69419	0.00786395	0-vs-300	2.12994	0.00085631	150-vs-300	0.415536	0.553467
CCG009223.1	AT1G58340	ABS4 "Arabidopsis abnormal shoot4"; BCD1 "BUSH-AND-CHLOROTIC-DWARF 1"; ZF14 NULL; ZRZ ZRIZI;	0.238078	0.297322	0.01	0-vs-150	0.394381	0.872106	0-vs-300	#NAME?	1	150-vs-300	#NAME?	0.000818975
CCG009224.1	AT1G23465	-	1.15026	0.01	0.01	0-vs-150	#NAME?	0.00614407	0-vs-300	#NAME?	0.0120118	150-vs-300	0	1
CCG009225.1	AT5G23120	HCF136 "HIGH CHLOROPHYLL FLUORESCENCE 136";	2.03344	6.83355	4.29319	0-vs-150	1.77347	0.0206055	0-vs-300	1.13418	0.0658288	150-vs-300	-0.656638	0.355233
CCG009239.1	AT3G25660	-	14.6737	22.1434	12.1194	0-vs-150	0.715469	0.251582	0-vs-300	-0.185332	0.801618	150-vs-300	-0.918686	0.042173
CCG009254.1	AT1G67280	-	26.8762	70.3581	44.134	0-vs-150	1.31123	0.00514881	0-vs-300	0.756514	0.0845723	150-vs-300	-0.567658	0.260791
CCG009266.2	AT3G06880	-	0.961294	0.165444	0.179163	0-vs-150	-2.65694	0.0290046	0-vs-300	-2.41529	0.00396316	150-vs-300	0.222104	1
CCG009285.1	AT1G02070	-	15.3546	18.6523	36.5243	0-vs-150	0.153397	0.899106	0-vs-300	1.26694	0.00085631	150-vs-300	1.10168	0.0194482
CCG009286.1	AT1G73990	SPPA "signal peptide peptidase"; SPPA1 NULL;	11.3286	25.0094	14.9923	0-vs-150	1.12464	0.0345864	0-vs-300	0.497741	0.334159	150-vs-300	-0.6455	0.171195
CCG009293.2	AT5G03880	-	47.4025	24.3651	13.2638	0-vs-150	-1.08942	0.122099	0-vs-300	-1.85221	0.00085631	150-vs-300	-0.792627	0.32576
CCG009298.1	AT5G02580	-	1.14175	0.01	0.0448947	0-vs-150	#NAME?	0.00176324	0-vs-300	-4.65151	0.158017	150-vs-300	inf	1
CCG009303.1	AT2G39390	-	24.7856	20.0767	6.55513	0-vs-150	-0.299847	0.847694	0-vs-300	-1.93719	0.0124218	150-vs-300	-1.67015	0.0876593
CCG009305.1	AT3G09520	ATEXO70H4 "exocyst subunit exo70 family protein H4"; EXO70H4 "exocyst subunit exo70 family protein H4";	1.14907	0.429703	1.92787	0-vs-150	-1.41624	0.245283	0-vs-300	0.870442	0.212064	150-vs-300	2.27714	0.0396503
CCG009308.1	AT1G07710	-	24.3359	11.9424	23.328	0-vs-150	-1.09787	0.0498857	0-vs-300	-0.0221804	0.978457	150-vs-300	1.0632	0.0150883
CCG009322.1	AT2G37300	ABCI16 "ATP-binding cassette I16";	0.0702477	1.58909	0.01	0-vs-150	4.28987	0.0687043	0-vs-300	#NAME?	1	150-vs-300	#NAME?	0.000818975
CCG009327.1	AT3G13000	-	0.487308	1.95854	0.198963	0-vs-150	2.03814	0.0273931	0-vs-300	-1.2318	0.249827	150-vs-300	-3.28796	0.0122459
CCG009333.1	AT3G43520	-	4.73037	5.07007	10.8099	0-vs-150	0.192022	0.907528	0-vs-300	1.33591	0.014714	150-vs-300	1.12506	0.0337705
CCG009341.1	AT2G26250	FDH FIDDLEHEAD; KCS10 "3-ketoacyl-CoA synthase 10";	33.9551	55.6045	0.266244	0-vs-150	0.757205	0.291721	0-vs-300	-6.92981	0.00085631	150-vs-300	-7.70746	0.000818975
CCG009358.1	AT2G26310	AtFAP2 NULL; FAP2 "fatty-acid-binding protein 2";	9.0209	5.82273	13.1525	0-vs-150	-0.661835	0.452093	0-vs-300	0.647918	0.256757	150-vs-300	1.29848	0.0166118
CCG009361.1	AT4G33200	ATXI-I "MYOSIN XI I"; XI-15 "MYOSIN XI-15"; XI-I NULL;	3.2072	12.7364	2.74318	0-vs-150	2.0845	0.00176324	0-vs-300	-0.119727	0.874615	150-vs-300	-2.22801	0.000818975
CCG009363.1	AT5G21920	ATYLMG2 NULL; YLMG2 NULL;	90.9573	138.889	43.0703	0-vs-150	0.703439	0.291614	0-vs-300	-0.942769	0.0353898	150-vs-300	-1.6604	0.000818975
CCG009365.1	AT2G26340	-	36.2607	63.195	16.4756	0-vs-150	0.849783	0.197303	0-vs-300	-1.09943	0.0261214	150-vs-300	-1.96184	0.000818975
CCG009367.1	AT5G21482	ATCKX5 "ARABIDOPSIS THALIANA CYTOKININ OXIDASE 5"; CKX7 "cytokinin oxidase 7";	2.93941	8.80656	8.99274	0-vs-150	1.6489	0.012259	0-vs-300	1.70074	0.00085631	150-vs-300	0.0367229	0.962356
CCG009368.1	AT1G07320	EMB2784 "EMBRYO DEFECTIVE 2784"; PRPL4 "plastid ribosomal protein L4"; RPL4 "ribosomal protein L4";	54.6408	119.053	33.0991	0-vs-150	1.1282	0.0481105	0-vs-300	-0.681751	0.120303	150-vs-300	-1.82651	0.000818975
CCG009372.1	AT5G35550	ATMYB123 "MYB DOMAIN PROTEIN 123"; ATTT2 NULL; MYB123 "MYB DOMAIN PROTEIN 123"; TT2 "TRANSPARENT TESTA 2";	0.377017	5.13622	0.325083	0-vs-150	3.7276	0.0308726	0-vs-300	-0.160357	0.934044	150-vs-300	-3.91868	0.00265604
CCG009375.1	AT5G21430	CRRL "CHLORORESPIRATORY REDUCTION L"; NdhU "NADH dehydrogenase-like complex U";	62.2055	170.208	53.722	0-vs-150	1.44045	0.00699091	0-vs-300	-0.14835	0.838877	150-vs-300	-1.59882	0.000818975
CCG009381.1	AT2G01490	PAHX "phytanoyl-CoA 2-hydroxylase";	59.7259	50.2353	108.54	0-vs-150	-0.325519	0.702153	0-vs-300	0.919695	0.0264097	150-vs-300	1.23494	0.00370527
CCG009389.1	AT5G51160	-	2.09285	1.39899	0.537836	0-vs-150	-0.571175	0.681585	0-vs-300	-1.81062	0.0209105	150-vs-300	-1.25335	0.166262
CCG009392.1	AT5G26170	ATWRKY50 "ARABIDOPSIS THALIANA WRKY DNA-BINDING PROTEIN 50"; WRKY50 "WRKY DNA-binding protein 50";	12.523	5.88059	14.2181	0-vs-150	-1.11976	0.127575	0-vs-300	0.203122	0.780773	150-vs-300	1.31206	0.0249918
CCG009401.2	AT5G12010	-	12.4722	6.00012	35.6308	0-vs-150	-1.12564	0.0905022	0-vs-300	1.53768	0.00085631	150-vs-300	2.65199	0.000818975
CCG009410.1	AT5G11950	LOG8 "LONELY GUY 8";	2.41404	14.3211	1.69124	0-vs-150	2.78515	0.00176324	0-vs-300	-0.414585	0.7417	150-vs-300	-3.22292	0.000818975
CCG009413.1	AT2G26190	-	24.7422	6.52553	6.04499	0-vs-150	-2.00436	0.00176324	0-vs-300	-2.02649	0.00085631	150-vs-300	-0.0378097	0.966258
CCG009414.1	AT2G26180	IQD6 "IQ-domain 6";	0.368472	3.03272	0.244947	0-vs-150	2.98392	0.00176324	0-vs-300	-0.573843	0.61782	150-vs-300	-3.5806	0.000818975
CCG009415.3	AT2G26170	CYP711A1 "cytochrome P450, family 711, subfamily A, polypeptide 1"; MAX1 "MORE AXILLARY BRANCHES 1";	19.9001	19.2624	10.0817	0-vs-150	-0.0802264	0.946754	0-vs-300	-0.936671	0.0338252	150-vs-300	-0.874066	0.0540602
CCG009416.1	AT2G26150	ATHSFA2 "heat shock transcription factor A2"; HSFA2 "heat shock transcription factor A2";	10.1761	6.43202	16.0988	0-vs-150	-0.739852	0.345523	0-vs-300	0.694597	0.170243	150-vs-300	1.41375	0.00265604
CCG009417.1	AT4G33040	-	12.8153	36.5556	11.2305	0-vs-150	1.45118	0.0142535	0-vs-300	-0.13048	0.874462	150-vs-300	-1.598	0.000818975
CCG009426.1	AT4G33030	SQD1 "sulfoquinovosyldiacylglycerol 1";	30.3902	65.695	45.7328	0-vs-150	1.11255	0.0403447	0-vs-300	0.648986	0.156695	150-vs-300	-0.47988	0.397144
CCG009427.1	AT5G11900	-	57.3464	61.3042	102.652	0-vs-150	0.0323026	0.979912	0-vs-300	0.844883	0.0439554	150-vs-300	0.800612	0.0846863
CCG009428.1	AT2G46210	AtSLD2 NULL; SLD2 "sphingoid LCB desaturase 2";	13.4364	61.635	13.242	0-vs-150	2.32766	0.00176324	0-vs-300	0.131157	0.867269	150-vs-300	-2.21658	0.000818975
CCG009430.1	AT1G68400	-	1.38079	9.17936	6.78388	0-vs-150	2.73148	0.00176324	0-vs-300	2.40328	0.00085631	150-vs-300	-0.346683	0.573702
CCG009434.1	AT2G26110	-	92.0018	48.3214	130.774	0-vs-150	-1.06165	0.121412	0-vs-300	0.49786	0.407004	150-vs-300	1.54594	0.00549535
CCG009438.1	AT4G26150	CGA1 "cytokinin-responsive gata factor 1"; GATA22 "GATA TRANSCRIPTION FACTOR 22"; GNL GNC-LIKE;	8.74334	27.3906	4.37024	0-vs-150	1.63688	0.0115536	0-vs-300	-0.987625	0.0866398	150-vs-300	-2.63412	0.000818975
CCG009441.1	AT5G11840	-	12.5196	26.5511	12.9242	0-vs-150	1.03687	0.0506091	0-vs-300	0.0890202	0.909531	150-vs-300	-0.961517	0.0335534
CCG009443.1	AT2G26070	AtRTE1 NULL; RTE1 "REVERSION-TO-ETHYLENE SENSITIVITY1";	7.47866	3.13345	5.53176	0-vs-150	-1.30309	0.0279965	0-vs-300	-0.338768	0.578401	150-vs-300	0.949999	0.0689062
CCG009464.2	AT5G26030	ATFC-I NULL; FC-I NULL; FC1 "ferrochelatase 1";	22.9999	12.7691	22.6177	0-vs-150	-0.881818	0.111483	0-vs-300	0.0539829	0.947074	150-vs-300	0.922219	0.0387539
CCG009469.1	AT5G26010	-	1.38064	2.72986	0.73652	0-vs-150	0.936803	0.418325	0-vs-300	-0.871135	0.391578	150-vs-300	-1.82017	0.0451089
CCG009471.1	AT4G32940	GAMMA-VPE "gamma vacuolar processing enzyme"; GAMMAVPE NULL;	229.176	87.3453	95.8176	0-vs-150	-1.41821	0.0506091	0-vs-300	-1.18	0.0269974	150-vs-300	0.222371	0.763077
CCG009473.1	AT1G55340	-	13.6075	11.6178	7.25278	0-vs-150	-0.308239	0.743044	0-vs-300	-0.891042	0.0418663	150-vs-300	-0.593114	0.242525
CCG009484.1	AT4G29190	AtC3H49 NULL; AtOZF2 "Arabidopsis thaliana oxidation-related zinc finger 2"; AtTZF3 NULL; OZF2 "oxidation-related zinc finger 2"; TZF3 "tandem zinc finger 3";	19.3093	14.0707	7.07098	0-vs-150	-0.47637	0.520219	0-vs-300	-1.36657	0.00085631	150-vs-300	-0.901672	0.0554886
CCG009493.3	AT5G25930	-	31.8892	19.4441	15.8866	0-vs-150	-0.788272	0.316175	0-vs-300	-0.938806	0.0442379	150-vs-300	-0.163216	0.824288
CCG009495.1	AT3G16360	AHP4 "HPT phosphotransmitter 4";	0.678972	0.0378827	0.01	0-vs-150	-4.21897	0.462037	0-vs-300	#NAME?	0.0015783	150-vs-300	#NAME?	1
CCG009498.1	AT2G25760	-	14.2995	12.2875	29.4272	0-vs-150	-0.213642	0.856669	0-vs-300	1.15169	0.0112128	150-vs-300	1.34639	0.000818975
CCG009500.1	AT4G32870	-	5.72332	16.0484	6.45	0-vs-150	1.47037	0.0410815	0-vs-300	0.282443	0.721627	150-vs-300	-1.19771	0.032101
CCG009503.1	AT5G11650	MAGL13 NULL;	5.81272	22.5025	23.0675	0-vs-150	1.91549	0.00176324	0-vs-300	2.09761	0.00085631	150-vs-300	0.169454	0.811754
CCG009505.1	AT4G32880	ATHB-8 "homeobox gene 8"; ATHB8 NULL; HB-8 "homeobox gene 8";	2.85148	6.71398	4.23225	0-vs-150	1.32041	0.045413	0-vs-300	0.683852	0.225359	150-vs-300	-0.653172	0.236933
CCG009527.1	AT3G50390	-	0.0404007	0.383127	0.01	0-vs-150	3.29362	0.579916	0-vs-300	#NAME?	1	150-vs-300	#NAME?	0.00150076
CCG009528.1	AT2G25810	TIP4;1 "tonoplast intrinsic protein 4;1";	15.0594	19.462	3.65427	0-vs-150	0.465921	0.588326	0-vs-300	-1.9339	0.00085631	150-vs-300	-2.41904	0.000818975
CCG009533.1	AT1G27600	I9H "IRREGULAR XYLEM 9 Homolog"; IRX9-L "IRREGULAR XYLEM 9-LIKE";	3.86895	5.21357	2.11223	0-vs-150	0.435414	0.638721	0-vs-300	-0.787345	0.127867	150-vs-300	-1.24075	0.0183645
CCG009544.1	AT5G11520	ASP3 "aspartate aminotransferase 3"; YLS4 "YELLOW-LEAF-SPECIFIC GENE 4";	34.9958	13.5138	55.4235	0-vs-150	-1.46063	0.00176324	0-vs-300	0.707628	0.119985	150-vs-300	2.1564	0.000818975
CCG009558.1	AT5G25610	ATRD22 NULL; RD22 "RESPONSIVE TO DESICCATION 22";	257.335	275.954	66.6838	0-vs-150	-0.00897696	0.996838	0-vs-300	-1.92448	0.00649401	150-vs-300	-1.92959	0.00421068
CCG009574.1	AT3G24480	-	1.1033	5.80728	0.667797	0-vs-150	2.45994	0.0342217	0-vs-300	-0.644702	0.537714	150-vs-300	-3.13789	0.000818975
CCG009576.1	AT2G25680	MOT1 "molybdate transporter 1";	5.34483	1.73088	1.4091	0-vs-150	-1.58532	0.110202	0-vs-300	-1.78768	0.0150357	150-vs-300	-0.228332	0.859389
CCG009582.1	AT5G11450	PPD5 "PsbP domain protein 5";	17.7524	31.5906	7.84754	0-vs-150	0.901219	0.195437	0-vs-300	-1.09306	0.0108404	150-vs-300	-2.01181	0.000818975
CCG009596.1	AT5G11320	AtYUC4 NULL; YUC4 YUCCA4;	0.01	0.30594	0.01	0-vs-150	inf	0.00176324	0-vs-300	0	1	150-vs-300	#NAME?	0.000818975
CCG009597.2	AT2G25625	CV "chloroplast vesiculation";	31.4606	19.0423	67.1702	0-vs-150	-0.790005	0.324703	0-vs-300	1.13572	0.0112128	150-vs-300	1.91988	0.000818975
CCG009605.1	AT2G26640	KCS11 "3-ketoacyl-CoA synthase 11";	2.26055	8.93971	3.41117	0-vs-150	1.99945	0.00420688	0-vs-300	0.666011	0.284814	150-vs-300	-1.3503	0.0154111
CCG009612.1	AT2G25600	AKT6 NULL; SPIK "Shaker pollen inward K+ channel";	0.0634616	0.38852	0.01	0-vs-150	2.61077	0.184282	0-vs-300	#NAME?	1	150-vs-300	#NAME?	0.000818975
CCG009614.1	AT5G11420	-	6.00841	13.5299	0.139287	0-vs-150	1.13471	0.0456089	0-vs-300	-5.37583	0.00085631	150-vs-300	-6.51908	0.00211179
CCG009615.1	AT3G15980	-	16.8875	10.1003	33.0581	0-vs-150	-0.825362	0.29396	0-vs-300	1.02055	0.0430658	150-vs-300	1.83095	0.000818975
CCG009638.1	AT1G76490	AtHMGR1 NULL; HMG1 "hydroxy methylglutaryl CoA reductase 1"; HMGR1 "3-HYDROXY-3-METHYLGLUTARYL COA REDUCTASE 1"; MAD3 "miRNA action deficient 3";	22.4273	4.03006	15.3258	0-vs-150	-2.41698	0.00176324	0-vs-300	-0.484107	0.507407	150-vs-300	1.91051	0.000818975
CCG009647.1	AT4G35320	-	8.85219	34.0156	4.59033	0-vs-150	2.01049	0.00176324	0-vs-300	-0.878993	0.114482	150-vs-300	-2.9102	0.000818975
CCG009651.2	AT4G35290	ATGLR3.2 NULL; ATGLUR2 NULL; GLR3.2 "GLUTAMATE RECEPTOR 3.2"; GLUR2 "glutamate receptor 2";	6.35244	13.7023	8.76875	0-vs-150	1.13135	0.0463107	0-vs-300	0.57622	0.230361	150-vs-300	-0.570386	0.301729
CCG009663.1	AT5G42340	PUB15 "Plant U-Box 15";	0.417938	0.806539	0.107768	0-vs-150	0.806934	0.557259	0-vs-300	-1.96387	0.104044	150-vs-300	-2.78418	0.0129058
CCG009672.1	AT3G44510	-	1.50866	3.01529	6.31654	0-vs-150	0.978164	0.297833	0-vs-300	2.10427	0.00085631	150-vs-300	1.10955	0.0281412
CCG009677.1	AT2G36250	ATFTSZ2-1 NULL; FTSZ2-1 NULL;	8.7368	16.3803	7.78299	0-vs-150	0.957835	0.118804	0-vs-300	-0.064831	0.940737	150-vs-300	-1.03943	0.0270773
CCG009681.1	AT2G27510	ATFD3 "ferredoxin 3"; FD3 "ferredoxin 3";	4.09368	0.844106	0.094501	0-vs-150	-2.258	0.0108718	0-vs-300	-5.33417	0.00085631	150-vs-300	-3.08463	0.0186626
CCG009703.1	AT3G45400	-	0.510852	2.317	1.84497	0-vs-150	2.29909	0.0456089	0-vs-300	1.98136	0.0298301	150-vs-300	-0.341324	0.771302
CCG009706.1	AT4G25150	-	10.3838	172.278	4.42781	0-vs-150	4.09228	0.00786395	0-vs-300	-1.10548	0.0234087	150-vs-300	-5.21694	0.000818975
CCG009707.1	AT2G19770	PRF5 "profilin 5";	6.00459	21.634	8.21541	0-vs-150	1.95778	0.00176324	0-vs-300	0.573969	0.417444	150-vs-300	-1.39874	0.0239764
CCG009709.1	AT5G56550	ATOXS3 "OXIDATIVE STRESS 3"; OXS3 "OXIDATIVE STRESS 3";	58.5563	25.872	23.7092	0-vs-150	-1.23761	0.0108718	0-vs-300	-1.24115	0.00396316	150-vs-300	-0.0141895	0.985338
CCG009711.1	AT3G16490	IQD26 "IQ-domain 26";	0.390108	3.60345	0.156208	0-vs-150	3.1925	0.0815994	0-vs-300	-1.33244	0.346051	150-vs-300	-4.54222	0.00872768
CCG009716.1	AT3G01990	ACR6 "ACT domain repeat 6";	38.67	19.1013	17.9481	0-vs-150	-1.09586	0.0258651	0-vs-300	-1.10113	0.00743044	150-vs-300	-0.0211319	0.979327
CCG009722.1	AT3G01960	-	25.8365	17.6322	7.02101	0-vs-150	-0.507044	0.64389	0-vs-300	-1.84149	0.00085631	150-vs-300	-1.35296	0.0487182
CCG009732.1	AT1G73885	-	21.4343	55.8468	20.1285	0-vs-150	1.25992	0.0290046	0-vs-300	-0.119219	0.869876	150-vs-300	-1.39929	0.000818975
CCG009736.1	AT4G26300	emb1027 "embryo defective 1027";	0.879078	3.21091	0.140391	0-vs-150	1.82956	0.106999	0-vs-300	-2.53015	0.0458547	150-vs-300	-4.37963	0.000818975
CCG009747.1	AT2G15900	-	0.920982	0.605992	2.23188	0-vs-150	-0.628274	0.658944	0-vs-300	1.36734	0.0209105	150-vs-300	1.97666	0.00464448
CCG009750.1	AT3G19050	POK2 "phragmoplast orienting kinesin 2";	0.212401	0.788055	0.290339	0-vs-150	1.86168	0.0456089	0-vs-300	0.484288	0.57798	150-vs-300	-1.40447	0.0347455
CCG009774.1	AT3G48280	CYP71A25 """cytochrome P450, family 71, subfamily A, polypeptide 25""";	4.8852	4.08077	11.7092	0-vs-150	-0.199264	0.908074	0-vs-300	1.4494	0.00830909	150-vs-300	1.64336	0.00872768
CCG009785.1	AT1G15460	ATBOR4 "ARABIDOPSIS THALIANA REQUIRES HIGH BORON 4"; BOR4 "REQUIRES HIGH BORON 4";	0.524828	0.986357	1.79228	0-vs-150	0.881506	0.54257	0-vs-300	1.86204	0.0343386	150-vs-300	0.968568	0.274446
CCG009790.1	AT4G18550	AtDSEL "Arabidopsis thaliana DAD1-like seeding establishment-related lipase"; DSEL "DAD1-like seeding establishment-related lipase";	4.03543	0.535645	0.01	0-vs-150	-2.97677	0.00699091	0-vs-300	#NAME?	0.00085631	150-vs-300	#NAME?	0.000818975
CCG009792.1	AT5G52900	MAKR6 "MEMBRANE-ASSOCIATED KINASE REGULATOR 6";	2.57048	1.81305	0.274425	0-vs-150	-0.571917	0.67977	0-vs-300	-3.22222	0.0185332	150-vs-300	-2.66004	0.0200252
CCG009798.1	AT5G52860	ABCG8 "ATP-binding cassette G8";	0.249999	6.8181	0.0379167	0-vs-150	4.70432	0.00176324	0-vs-300	-2.63528	1	150-vs-300	-7.36604	0.0561748
CCG009800.1	AT3G16520	UGT88A1 "UDP-glucosyl transferase 88A1";	4.58333	16.0751	4.59618	0-vs-150	1.69522	0.0456089	0-vs-300	-0.0389354	0.976631	150-vs-300	-1.75035	0.020567
CCG009804.1	AT1G34130	STT3B "staurosporin and temperature sensitive 3-like b";	24.4621	14.3753	12.5124	0-vs-150	-0.801181	0.147162	0-vs-300	-0.904938	0.0364513	150-vs-300	-0.120044	0.861403
CCG009808.1	AT5G54300	-	9.70463	7.9178	3.12091	0-vs-150	-0.359124	0.7072	0-vs-300	-1.6129	0.00085631	150-vs-300	-1.26706	0.0186626
CCG009810.1	AT1G48410	AGO1 "ARGONAUTE 1"; AtAGO1 NULL; ICU9 NULL;	4.27854	10.7747	5.322	0-vs-150	1.31787	0.0156378	0-vs-300	0.374148	0.501082	150-vs-300	-0.959478	0.0361642
CCG009816.2	AT1G17850	-	5.86095	11.8905	5.09699	0-vs-150	0.932036	0.207353	0-vs-300	-0.169958	0.843803	150-vs-300	-1.11701	0.044887
CCG009823.1	AT1G73500	ATMKK9 NULL; MKK9 "MAP kinase kinase 9";	38.5984	11.1341	9.92799	0-vs-150	-1.78139	0.00176324	0-vs-300	-1.88897	0.00085631	150-vs-300	-0.124201	0.871992
CCG009825.1	AT5G37490	-	6.6055	2.03847	7.62904	0-vs-150	-1.78702	0.0498857	0-vs-300	0.266407	0.719455	150-vs-300	2.04499	0.00265604
CCG009827.1	AT1G48450	-	99.5502	63.2627	306.212	0-vs-150	-0.707498	0.28004	0-vs-300	1.67129	0.00085631	150-vs-300	2.36501	0.000818975
CCG009828.1	AT1G14700	ATPAP3 NULL; PAP3 "purple acid phosphatase 3";	5.10125	9.75761	2.90425	0-vs-150	0.936707	0.324703	0-vs-300	-0.740213	0.359475	150-vs-300	-1.69079	0.0200252
CCG009829.1	AT3G17790	ATACP5 NULL; ATPAP17 NULL; PAP17 "purple acid phosphatase 17";	188.086	395.434	730.061	0-vs-150	1.0568	0.0919366	0-vs-300	2.03713	0.00085631	150-vs-300	0.963474	0.149961
CCG009851.1	AT4G21580	-	51.6492	92.092	87.9652	0-vs-150	0.793373	0.239922	0-vs-300	0.839234	0.0458547	150-vs-300	0.0342353	0.966258
CCG009855.1	AT1G61260	-	22.1332	53.9289	96.1403	0-vs-150	1.25085	0.0594501	0-vs-300	2.20177	0.00085631	150-vs-300	0.931934	0.145684
CCG009861.1	AT5G57580	-	12.8755	12.0227	6.73488	0-vs-150	-0.049815	0.969521	0-vs-300	-0.850443	0.0445325	150-vs-300	-0.821227	0.089855
CCG009868.1	AT4G21510	AtFBS2 NULL; FBS2 "F-box stress induced 2";	13.9415	3.5666	20.01	0-vs-150	-2.01852	0.00514881	0-vs-300	0.579953	0.338789	150-vs-300	2.59093	0.000818975
CCG009871.1	AT4G21490	NDB3 "NAD(P)H dehydrogenase B3";	10.6778	10.5025	39.9222	0-vs-150	-0.068204	0.960082	0-vs-300	1.97244	0.00085631	150-vs-300	2.02848	0.000818975
CCG009872.1	AT1G12820	AFB3 "auxin signaling F-box 3";	5.94473	5.74117	1.62332	0-vs-150	0.0839211	0.961425	0-vs-300	-1.67946	0.00787475	150-vs-300	-1.78419	0.0177718
CCG009875.1	AT1G11260	ATSTP1 "SUGAR TRANSPORTER 1"; STP1 "sugar transporter 1";	79.3273	26.3549	24.8471	0-vs-150	-1.59241	0.00176324	0-vs-300	-1.58774	0.00085631	150-vs-300	-0.0133364	0.987256
CCG009876.1	AT4G21450	-	5.058	9.30819	11.1837	0-vs-150	0.770456	0.364941	0-vs-300	1.14337	0.0221637	150-vs-300	0.356348	0.573561
CCG009878.1	AT4G05070	-	24.1145	1.08289	4.10286	0-vs-150	-4.48722	0.0217283	0-vs-300	-2.55511	0.0112128	150-vs-300	1.91779	0.220026
CCG009885.1	AT4G05120	ATENT3 NULL; ENT3 "EQUILIBRATIVE NUCLEOSIDE TRANSPORTER 3"; FUR1 "FUDR RESISTANT 1";	1.69362	2.33477	0.35993	0-vs-150	0.503047	0.802861	0-vs-300	-2.13484	0.0802064	150-vs-300	-2.65458	0.0194482
CCG009887.1	AT4G05120	ATENT3 NULL; ENT3 "EQUILIBRATIVE NUCLEOSIDE TRANSPORTER 3"; FUR1 "FUDR RESISTANT 1";	20.0132	7.22096	7.3199	0-vs-150	-1.41108	0.0254225	0-vs-300	-1.35878	0.0050173	150-vs-300	0.0309611	0.975692
CCG009888.1	AT4G05150	-	16.5183	11.3294	8.06562	0-vs-150	-0.572541	0.455352	0-vs-300	-0.960226	0.0361632	150-vs-300	-0.40253	0.508863
CCG009896.1	AT2G35640	-	0.0075487	0.699869	0.01	0-vs-150	6.49608	0.57179	0-vs-300	#NAME?	1	150-vs-300	#NAME?	0.000818975
CCG009904.1	AT3G05320	-	2.12648	1.28661	0.626587	0-vs-150	-0.745329	0.420603	0-vs-300	-1.70288	0.00396316	150-vs-300	-0.972254	0.222602
CCG009907.1	AT5G45100	BRG1 "BOI-related gene 1";	20.6386	13.5173	7.9533	0-vs-150	-0.64976	0.370466	0-vs-300	-1.31647	0.00085631	150-vs-300	-0.679708	0.209606
CCG009909.1	AT1G04760	ATVAMP726 "vesicle-associated membrane protein 726"; VAMP726 "vesicle-associated membrane protein 726";	16.1973	30.7099	41.7516	0-vs-150	0.77743	0.300137	0-vs-300	1.37047	0.00285891	150-vs-300	0.574059	0.309061
CCG009918.1	AT1G10155	ATPP2-A10 "phloem protein 2-A10"; PP2-A10 "phloem protein 2-A10";	88.3347	53.3032	105.557	0-vs-150	-0.904603	0.166455	0-vs-300	0.217229	0.733815	150-vs-300	1.10527	0.0183645
CCG009931.3	AT2G35130	-	0.936419	1.83957	2.86515	0-vs-150	0.88942	0.323504	0-vs-300	1.59663	0.0178395	150-vs-300	0.699032	0.249362
CCG009932.1	AT2G35120	-	14.068	3.02287	1.28439	0-vs-150	-2.21667	0.206365	0-vs-300	-3.37358	0.00743044	150-vs-300	-1.17233	0.339441
CCG009939.1	AT2G19580	TET2 tetraspanin2;	26.8433	71.9031	27.15	0-vs-150	1.49319	0.00420688	0-vs-300	0.132133	0.855793	150-vs-300	-1.3767	0.000818975
CCG009941.1	AT5G25610	ATRD22 NULL; RD22 "RESPONSIVE TO DESICCATION 22";	463.134	277.424	67.3892	0-vs-150	-0.82196	0.242156	0-vs-300	-2.80022	0.00085631	150-vs-300	-1.98934	0.000818975
CCG009942.1	AT5G25610	ATRD22 NULL; RD22 "RESPONSIVE TO DESICCATION 22";	485.815	178.886	58.6187	0-vs-150	-1.54961	0.0980595	0-vs-300	-3.06978	0.00085631	150-vs-300	-1.52999	0.00150076
CCG009961.1	AT5G36930	-	1.19114	0.239626	0.0782047	0-vs-150	-2.37482	0.0535939	0-vs-300	-3.82869	0.0150357	150-vs-300	-1.45804	1
CCG009964.1	AT5G36930	-	0.231765	0.0774833	0.537989	0-vs-150	-1.56347	1	0-vs-300	1.32222	0.190628	150-vs-300	2.87557	0.0186626
CCG009967.1	AT5G14930	SAG101 "senescence-associated gene 101";	1.72868	0.487105	1.97686	0-vs-150	-1.89198	0.103664	0-vs-300	0.248814	0.803387	150-vs-300	2.12319	0.00833162
CCG009969.1	AT4G27220	-	2.87903	4.07603	7.84668	0-vs-150	0.372727	0.72524	0-vs-300	1.44121	0.00396316	150-vs-300	1.05378	0.0428816
CCG009978.1	AT1G64720	CP5 NULL;	13.5567	4.75937	6.34138	0-vs-150	-1.5881	0.0108718	0-vs-300	-1.07339	0.0212209	150-vs-300	0.503576	0.475904
CCG010004.1	AT1G05680	UGT74E2 "Uridine diphosphate glycosyltransferase 74E2";	5.00639	4.06988	1.03423	0-vs-150	-0.288482	0.846958	0-vs-300	-2.21197	0.00085631	150-vs-300	-1.94048	0.00872768
CCG010007.1	AT5G38280	PR5K "PR5-like receptor kinase";	24.6661	33.7764	83.992	0-vs-150	0.412656	0.699608	0-vs-300	1.85206	0.00085631	150-vs-300	1.41942	0.00265604
CCG010008.1	AT1G66910	-	7.4748	2.43704	4.07896	0-vs-150	-1.71386	0.0211867	0-vs-300	-0.818261	0.120438	150-vs-300	0.881738	0.212385
CCG010012.2	AT3G25500	AFH1 "formin homology 1"; AHF1 NULL; ATFH1 "ARABIDOPSIS THALIANA FORMIN HOMOLOGY 1"; FH1 "FORMIN HOMOLOGY 1";	2.23189	6.77488	1.52292	0-vs-150	1.59958	0.00948501	0-vs-300	-0.499026	0.440896	150-vs-300	-2.11481	0.000818975
CCG010017.1	AT3G49190	-	0.0805496	0.603091	0.554129	0-vs-150	2.79437	0.163194	0-vs-300	2.87432	0.0409828	150-vs-300	0.0655778	0.970997
CCG010019.1	AT4G28370	FLY1 "FLYING SAUCER 1";	12.3163	14.9706	26.1523	0-vs-150	0.399059	0.74688	0-vs-300	1.32628	0.0221637	150-vs-300	0.902053	0.0673839
CCG010022.1	AT2G20635	-	0.22316	1.29355	0.150941	0-vs-150	2.59533	0.0444205	0-vs-300	-0.462591	1	150-vs-300	-3.08284	0.0194482
CCG010023.1	AT1G53160	FTM6 "FLORAL TRANSITION AT THE MERISTEM6"; SPL4 "squamosa promoter binding protein-like 4";	12.3549	18.9248	6.33565	0-vs-150	0.695243	0.43242	0-vs-300	-0.844449	0.241434	150-vs-300	-1.56126	0.0163145
CCG010025.1	AT1G03780	AtTPX2 NULL; TPX2 "targeting protein for XKLP2";	0.26473	1.82005	0.354834	0-vs-150	2.56657	0.00420688	0-vs-300	0.390718	0.736916	150-vs-300	-2.2012	0.00508767
CCG010027.1	AT1G03790	AtTZF4 NULL; SOM SOMNUS; TZF4 "Tandem CCCH Zinc Finger protein 4";	0.00850277	0.539824	0.01	0-vs-150	6.16981	0.431138	0-vs-300	#NAME?	1	150-vs-300	#NAME?	0.000818975
CCG010029.2	AT5G44210	ATERF-9 "ERF DOMAIN PROTEIN- 9"; ATERF9 "ERF DOMAIN PROTEIN 9"; ERF9 "erf domain protein 9";	79.8962	12.9701	33.8938	0-vs-150	-2.6271	0.00176324	0-vs-300	-1.12659	0.0195393	150-vs-300	1.49142	0.000818975
CCG010034.1	AT2G20585	NFD6 "NUCLEAR FUSION DEFECTIVE 6";	14.526	14.3304	2.8032	0-vs-150	-0.0644327	0.979666	0-vs-300	-2.39344	0.0127826	150-vs-300	-2.33752	0.0428816
CCG010039.2	AT1G03820	-	4.76979	15.049	4.88235	0-vs-150	1.50093	0.0176026	0-vs-300	0.00948739	0.991394	150-vs-300	-1.51067	0.00265604
CCG010053.1	AT1G28480	GRX480 NULL; GRXC9 NULL; roxy19 NULL;	78.0167	44.5263	83.3892	0-vs-150	-0.804451	0.277566	0-vs-300	0.217825	0.758988	150-vs-300	1.00988	0.044398
CCG010056.1	AT2G43560	-	24.1926	39.4585	16.0746	0-vs-150	0.828614	0.271098	0-vs-300	-0.497553	0.388886	150-vs-300	-1.34404	0.00591569
CCG010061.1	AT4G04885	PCFS4 "PCF11P-similar protein 4";	8.51585	1.94989	2.77841	0-vs-150	-2.21389	0.00308396	0-vs-300	-1.6079	0.0015783	150-vs-300	0.594081	0.537453
CCG010066.1	AT3G14225	GLIP4 "GDSL-motif lipase 4";	0.366108	1.19696	2.05723	0-vs-150	1.99461	0.268471	0-vs-300	2.7091	0.0185332	150-vs-300	0.68638	0.57603
CCG010068.1	AT3G14225	GLIP4 "GDSL-motif lipase 4";	2.64126	10.1351	9.88345	0-vs-150	1.96907	0.0478738	0-vs-300	2.02832	0.0127826	150-vs-300	0.0347866	0.970236
CCG010070.1	AT2G43500	NLP8 "NIN-like protein 8";	1.71648	2.32306	0.372624	0-vs-150	0.355314	0.771708	0-vs-300	-2.179	0.00085631	150-vs-300	-2.54184	0.000818975
CCG010088.1	AT3G62270	BOR2 "REQUIRES HIGH BORON 2";	0.986996	0.323803	1.77694	0-vs-150	-1.38339	0.604327	0-vs-300	1.11025	0.174667	150-vs-300	2.46599	0.0132206
CCG010102.1	AT2G17480	ATMLO8 "MILDEW RESISTANCE LOCUS O 8"; MLO8 "MILDEW RESISTANCE LOCUS O 8";	12.6158	21.8486	24.0644	0-vs-150	0.78742	0.241541	0-vs-300	1.04371	0.0212209	150-vs-300	0.235015	0.715527
CCG010110.1	AT3G07930	-	0.371982	1.12499	0.242333	0-vs-150	1.51959	0.365802	0-vs-300	-0.59882	0.781027	150-vs-300	-2.13609	0.0482979
CCG010114.1	AT3G08940	LHCB4.2 "light harvesting complex photosystem II";	100.149	56.3077	13.4167	0-vs-150	-0.855556	0.283583	0-vs-300	-2.89828	0.00085631	150-vs-300	-2.05352	0.000818975
CCG010123.1	AT2G25737	-	39.6815	18.495	75.5803	0-vs-150	-1.15875	0.0735993	0-vs-300	1.02041	0.0131744	150-vs-300	2.16551	0.000818975
CCG010144.1	AT1G18470	-	0.148008	2.5119	2.92768	0-vs-150	4.14446	0.549403	0-vs-300	4.40288	0.0242399	150-vs-300	0.236807	0.850389
CCG010154.1	AT2G18170	ATMPK7 "MAP kinase 7"; MPK7 "MAP kinase 7";	10.3226	6.3888	5.21843	0-vs-150	-0.754609	0.2393	0-vs-300	-0.944228	0.0418663	150-vs-300	-0.205059	0.787058
CCG010155.1	AT1G75390	AtbZIP44 "basic leucine-zipper 44"; bZIP44 "basic leucine-zipper 44";	11.5873	2.37133	0.417417	0-vs-150	-2.20557	0.018816	0-vs-300	-4.69723	0.00085631	150-vs-300	-2.51374	0.0318925
CCG010156.1	AT1G43910	-	2.49671	0.510876	2.73845	0-vs-150	-2.39763	0.168231	0-vs-300	0.210798	0.813523	150-vs-300	2.59189	0.00990215
CCG010161.1	AT5G66390	PRX72 "PEROXIDASE 72";	0.144285	1.08211	0.314437	0-vs-150	2.83417	0.0410815	0-vs-300	1.19745	0.326657	150-vs-300	-1.64761	0.148874
CCG010170.1	AT5G66330	-	0.423547	3.71149	0.52566	0-vs-150	3.22695	0.0142535	0-vs-300	0.390523	0.823516	150-vs-300	-2.85091	0.00591569
CCG010171.1	AT5G46330	FLS2 "FLAGELLIN-SENSITIVE 2";	0.132311	0.896666	0.01	0-vs-150	2.84519	0.0864756	0-vs-300	#NAME?	1	150-vs-300	#NAME?	0.000818975
CCG010172.1	AT5G66320	GATA5 "GATA transcription factor 5";	0.744382	2.47418	0.662541	0-vs-150	1.81432	0.0728389	0-vs-300	-0.0687879	0.965983	150-vs-300	-1.89941	0.0245062
CCG010178.1	AT1G80160	GLYI7 "glyoxylase I 7";	10.004	11.841	0.554277	0-vs-150	0.313597	0.834358	0-vs-300	-4.12993	0.0015783	150-vs-300	-4.45726	0.0174711
CCG010181.1	AT1G27730	STZ "salt tolerance zinc finger"; ZAT10 NULL;	139.863	22.8575	77.4155	0-vs-150	-2.64946	0.00176324	0-vs-300	-0.768568	0.202589	150-vs-300	1.8716	0.000818975
CCG010182.2	AT4G37540	LBD39 "LOB domain-containing protein 39";	0.177764	0.386785	1.59554	0-vs-150	1.02935	0.656576	0-vs-300	3.20404	0.00787475	150-vs-300	2.17441	0.0109373
CCG010184.1	AT5G43140	-	0.324635	3.58873	0.01	0-vs-150	3.42243	0.0896726	0-vs-300	#NAME?	0.0185332	150-vs-300	#NAME?	0.000818975
CCG010187.1	AT4G24230	ACBP3 "acyl-CoA-binding domain 3";	11.3373	48.1778	49.9826	0-vs-150	2.00061	0.00176324	0-vs-300	2.13994	0.00085631	150-vs-300	0.123499	0.860513
CCG010189.1	AT5G67360	ARA12 NULL; SBT1.7 "Subtilisin-like Serine protease 1.7";	18.3445	34.7813	11.1213	0-vs-150	0.977481	0.109736	0-vs-300	-0.588982	0.225359	150-vs-300	-1.58443	0.000818975
CCG010192.1	AT4G24220	5[beta]-StR &#916;4,5-steroid-5[beta]-reductase; AWI31 NULL; VEP1 "VEIN PATTERNING 1";	94.7613	69.5763	327.884	0-vs-150	-0.519955	0.574508	0-vs-300	1.78398	0.00085631	150-vs-300	2.29997	0.000818975
CCG010193.1	AT4G24220	5[beta]-StR &#916;4,5-steroid-5[beta]-reductase; AWI31 NULL; VEP1 "VEIN PATTERNING 1";	17.31	27.5891	62.3347	0-vs-150	0.7106	0.266114	0-vs-300	1.95005	0.00085631	150-vs-300	1.22668	0.0171731
CCG010196.1	AT4G24220	5[beta]-StR &#916;4,5-steroid-5[beta]-reductase; AWI31 NULL; VEP1 "VEIN PATTERNING 1";	11.2618	86.7244	6.50815	0-vs-150	3.07829	0.00176324	0-vs-300	-0.632721	0.306606	150-vs-300	-3.73384	0.000818975
CCG010198.1	AT5G59845	-	0.206697	5.68167	0.182109	0-vs-150	4.83432	0.0466248	0-vs-300	-0.196444	1	150-vs-300	-5.05139	0.00421068
CCG010201.1	AT4G37370	CYP81D8 """cytochrome P450, family 81, subfamily D, polypeptide 8""";	0.24051	1.77777	0.814461	0-vs-150	2.85988	0.0142535	0-vs-300	1.82232	0.0430658	150-vs-300	-1.055	0.224754
CCG010204.1	AT5G01450	APD2 "ABERRANT POLLEN DEVELOPMENT 2";	13.8035	16.0828	27.5058	0-vs-150	0.156156	0.906864	0-vs-300	1.03921	0.022804	150-vs-300	0.871901	0.0819461
CCG010206.1	AT5G10600	CYP81K2 """cytochrome P450, family 81, subfamily K, polypeptide 2""";	0.988271	0.34456	0.173462	0-vs-150	-1.56073	0.299985	0-vs-300	-2.45296	0.014714	150-vs-300	-0.904772	0.500832
CCG010215.1	AT4G37260	ATMYB73 NULL; MYB73 "myb domain protein 73";	70.4664	35.2428	72.1432	0-vs-150	-1.00209	0.0665318	0-vs-300	0.113172	0.873957	150-vs-300	1.1039	0.0147825
CCG010219.2	AT3G16150	ASPGB1 "asparaginase B1";	79.1022	28.6701	62.4447	0-vs-150	-1.44172	0.00614407	0-vs-300	-0.237998	0.723577	150-vs-300	1.18299	0.020863
CCG010226.1	AT1G60060	-	13.2457	60.2823	1.48658	0-vs-150	2.0925	0.00176324	0-vs-300	-3.1131	0.00085631	150-vs-300	-5.22312	0.000818975
CCG010230.1	AT5G43020	-	0.344052	3.43823	0.278374	0-vs-150	3.42393	0.00176324	0-vs-300	-0.157546	0.920443	150-vs-300	-3.6083	0.000818975
CCG010233.1	AT5G47820	FRA1 "FRAGILE FIBER 1";	6.95777	11.4824	4.34999	0-vs-150	0.679593	0.371344	0-vs-300	-0.63598	0.238833	150-vs-300	-1.33637	0.00265604
CCG010236.1	AT4G06536	-	2.86757	1.76785	7.72877	0-vs-150	-0.748584	0.481427	0-vs-300	1.51197	0.00342876	150-vs-300	2.24862	0.00211179
CCG010238.1	AT1G46768	RAP2.1 "related to AP2 1";	38.0692	21.3824	40.5738	0-vs-150	-0.817312	0.291614	0-vs-300	0.255416	0.695135	150-vs-300	1.06196	0.0361642
CCG010246.1	AT4G02630	-	5.39525	10.4664	4.79553	0-vs-150	1.04049	0.0891293	0-vs-300	-0.048803	0.954764	150-vs-300	-1.1075	0.0160461
CCG010247.1	AT5G67090	SBT1.9 "Subtilisin-like protease 1.9";	9.97173	6.24974	0.709604	0-vs-150	-0.627389	0.367442	0-vs-300	-3.71043	0.00085631	150-vs-300	-3.09894	0.000818975
CCG010249.1	AT5G67090	SBT1.9 "Subtilisin-like protease 1.9";	173.157	84.1939	9.93343	0-vs-150	-1.06566	0.132588	0-vs-300	-4.08977	0.00085631	150-vs-300	-3.04436	0.000818975
CCG010253.1	AT1G46264	AT-HSFB4 NULL; HSFB4 "heat shock transcription factor B4"; SCZ SCHIZORIZA;	1.22376	4.53901	0.452403	0-vs-150	1.76944	0.0742174	0-vs-300	-1.43483	0.13156	150-vs-300	-3.22318	0.000818975
CCG010256.1	AT5G42930	-	0.244838	0.337528	0.01	0-vs-150	0.442823	0.847705	0-vs-300	#NAME?	0.00085631	150-vs-300	#NAME?	0.000818975
CCG010258.1	AT1G45207	-	0.823763	4.41527	0.560924	0-vs-150	2.34938	0.00176324	0-vs-300	-0.558157	0.547168	150-vs-300	-2.92932	0.000818975
CCG010260.1	AT1G45249	ABF2 "abscisic acid responsive elements-binding factor 2"; AREB1 "ABSCISIC ACID RESPONSIVE ELEMENTS-BINDING PROTEIN 2"; AtABF2 NULL; ATAREB1 NULL;	2.41888	4.87025	5.83679	0-vs-150	0.995171	0.292962	0-vs-300	1.34326	0.0239686	150-vs-300	0.335113	0.664584
CCG010269.1	AT4G25000	AMY1 alpha-amylase-like; ATAMY1 NULL;	7.00287	8.5797	2.27757	0-vs-150	0.324063	0.753519	0-vs-300	-1.55637	0.0015783	150-vs-300	-1.89305	0.00211179
CCG010275.1	AT1G18210	-	27.4644	11.7642	2.83844	0-vs-150	-1.3029	0.0371903	0-vs-300	-3.23722	0.00085631	150-vs-300	-1.95143	0.0236803
CCG010276.1	AT1G73630	-	38.8236	11.2434	1.93926	0-vs-150	-1.83282	0.00866085	0-vs-300	-4.23214	0.00085631	150-vs-300	-2.41791	0.00549535
CCG010277.1	AT5G45480	-	0.3676	0.01	0.01	0-vs-150	#NAME?	0.364482	0-vs-300	#NAME?	0.011631	150-vs-300	0	1
CCG010279.1	AT5G42380	AtCML37 NULL; CML37 "calmodulin like 37";	101.589	30.627	32.431	0-vs-150	-1.82998	0.00308396	0-vs-300	-1.66251	0.00085631	150-vs-300	0.153971	0.886191
CCG010283.1	AT5G42870	ATPAH2 "PHOSPHATIDIC ACID PHOSPHOHYDROLASE 2"; PAH2 "phosphatidic acid phosphohydrolase 2";	7.74024	8.50131	15.2272	0-vs-150	0.118677	0.922585	0-vs-300	1.0271	0.0221637	150-vs-300	0.889858	0.0522335
CCG010284.1	AT5G42750	BKI1 "BRI1 kinase inhibitor 1";	24.1026	38.5915	18.4991	0-vs-150	0.554836	0.420556	0-vs-300	-0.394021	0.457524	150-vs-300	-0.960726	0.0390068
CCG010290.1	AT1G47410	-	9.85322	6.0518	2.28551	0-vs-150	-0.797605	0.398158	0-vs-300	-2.0767	0.00697848	150-vs-300	-1.2978	0.157917
CCG010294.1	AT1G47480	-	35.3267	47.1646	15.9058	0-vs-150	0.360345	0.681771	0-vs-300	-1.13287	0.00743044	150-vs-300	-1.50493	0.000818975
CCG010298.1	AT2G26560	PLA IIA "PHOSPHOLIPASE A 2A"; PLA2A "phospholipase A 2A"; "PLAII alpha" NULL; PLP2 "PATATIN-LIKE PROTEIN 2"; PLP2 "PHOSPHOLIPASE A 2A";	1.6961	0.269098	1.83558	0-vs-150	-2.73146	0.0176026	0-vs-300	0.12953	0.906782	150-vs-300	2.85871	0.0147825
CCG010301.1	AT2G26550	HO2 "heme oxygenase 2";	6.93377	13.5997	13.7061	0-vs-150	0.987954	0.12286	0-vs-300	1.05713	0.0281287	150-vs-300	0.0520574	0.947586
CCG010302.1	AT2G15730	-	2.55251	2.80824	12.9685	0-vs-150	0.0458203	0.982136	0-vs-300	2.33883	0.00085631	150-vs-300	2.28325	0.000818975
CCG010303.1	AT4G11800	-	11.9959	16.6418	38.202	0-vs-150	0.472855	0.554913	0-vs-300	1.81432	0.00085631	150-vs-300	1.32618	0.00370527
CCG010305.1	AT1G47490	ATRBP47C "RNA-binding protein 47C"; RBP47C "RNA-binding protein 47C";	9.81975	3.6106	3.33268	0-vs-150	-1.48222	0.0108718	0-vs-300	-1.4584	0.00085631	150-vs-300	0.0088443	0.991147
CCG010307.1	AT5G42690	-	7.56107	23.516	1.74685	0-vs-150	1.57051	0.00176324	0-vs-300	-2.09826	0.00085631	150-vs-300	-3.68823	0.000818975
CCG010308.1	AT2G26530	AR781 NULL;	14.6206	1.03881	2.32909	0-vs-150	-3.87352	0.00308396	0-vs-300	-2.60102	0.00085631	150-vs-300	1.26057	0.125833
CCG010309.1	AT5G42680	-	7.18774	23.0001	2.17239	0-vs-150	1.62574	0.012259	0-vs-300	-1.69343	0.00449893	150-vs-300	-3.3344	0.000818975
CCG010313.1	AT5G66850	MAPKKK5 "mitogen-activated protein kinase kinase kinase 5";	3.284	4.38465	9.80027	0-vs-150	0.401193	0.716251	0-vs-300	1.69392	0.00085631	150-vs-300	1.28102	0.0203006
CCG010314.1	AT1G47720	OSB1 "Organellar Single-stranded";	2.35418	3.46431	5.8499	0-vs-150	0.53004	0.604716	0-vs-300	1.38001	0.0157786	150-vs-300	0.834401	0.153783
CCG010316.1	AT2G26510	NAT3 "nucleobase ascorbate transporter 3"; PDE135 "pigment defective embryo 135";	56.5907	37.9749	72.8026	0-vs-150	-0.485972	0.492766	0-vs-300	0.571975	0.220868	150-vs-300	1.04427	0.0203006
CCG010318.1	AT1G69850	AIT1 "ABA-importing transporter 1"; AtNPF4.6 NULL; ATNRT1:2 "nitrate transporter 1:2"; NPF4.6 "NRT1/ PTR family 4.6"; NRT1.2 NULL; NRT1:2 "nitrate transporter 1:2"; NTL1 NULL;	34.5433	6.71736	0.0120263	0-vs-150	-2.44317	0.00614407	0-vs-300	-11.5184	0.380285	150-vs-300	-9.08797	0.245707
CCG010321.1	AT1G47670	-	1.36023	4.67898	1.00495	0-vs-150	1.74893	0.0262826	0-vs-300	-0.365712	0.677697	150-vs-300	-2.13916	0.00421068
CCG010324.2	AT5G42630	ATS "ABERRANT TESTA SHAPE"; KAN4 "KANADI 4";	3.66978	7.60202	0.65782	0-vs-150	0.8853	0.35868	0-vs-300	-2.4167	0.00649401	150-vs-300	-3.32292	0.00319449
CCG010328.2	AT4G31970	CYP82C2 """cytochrome P450, family 82, subfamily C, polypeptide 2""";	0.744952	0.368708	1.71207	0-vs-150	-1.06888	0.528562	0-vs-300	1.26724	0.105354	150-vs-300	2.3217	0.041329
CCG010329.1	AT4G31970	CYP82C2 """cytochrome P450, family 82, subfamily C, polypeptide 2""";	4.82583	0.275397	0.073833	0-vs-150	-4.25617	0.00699091	0-vs-300	-5.97575	0.0050173	150-vs-300	-1.73454	1
CCG010330.1	AT4G31940	CYP82C4 """cytochrome P450, family 82, subfamily C, polypeptide 4""";	4.1418	1.45694	0.764344	0-vs-150	-1.56652	0.0804728	0-vs-300	-2.43251	0.00396316	150-vs-300	-0.896903	0.457708
CCG010333.2	AT4G31940	CYP82C4 """cytochrome P450, family 82, subfamily C, polypeptide 4""";	0.783225	1.32203	2.8878	0-vs-150	0.745629	0.689864	0-vs-300	2.01327	0.0264097	150-vs-300	1.26554	0.248324
CCG010335.1	AT3G13690	-	0.391307	1.2697	0.160886	0-vs-150	1.74113	0.155968	0-vs-300	-1.20236	0.220046	150-vs-300	-2.97051	0.0119365
CCG010336.1	AT2G26490	-	1.50361	2.76397	0.388541	0-vs-150	0.837533	0.466473	0-vs-300	-1.94521	0.0289219	150-vs-300	-2.80154	0.0183645
CCG010341.1	AT2G15690	-	6.25721	8.579	2.81849	0-vs-150	0.341777	0.702153	0-vs-300	-1.13737	0.0127826	150-vs-300	-1.49616	0.00265604
CCG010342.1	AT4G19390	-	7.01837	7.44772	43.8158	0-vs-150	0.00432224	0.998183	0-vs-300	2.79545	0.00085631	150-vs-300	2.78469	0.000818975
CCG010344.2	AT5G53220	-	5.00274	14.4577	6.7135	0-vs-150	1.47788	0.00866085	0-vs-300	0.484025	0.408127	150-vs-300	-1.0076	0.0428816
CCG010347.1	AT1G74970	RPS9 "ribosomal protein S9"; TWN3 NULL;	31.0179	78.0626	25.5519	0-vs-150	1.23667	0.0410815	0-vs-300	-0.305043	0.624839	150-vs-300	-1.55241	0.00150076
CCG010349.1	AT1G47510	5PTASE11 "inositol polyphosphate 5-phosphatase 11"; AT5PTASE11 "ARABIDOPSIS THALIANA INOSITOL POLYPHOSPHATE 5-PHOSPHATASE 11";	20.3619	12.0754	30.5784	0-vs-150	-0.836966	0.197303	0-vs-300	0.619216	0.205055	150-vs-300	1.44757	0.00421068
CCG010350.1	AT1G19270	DA1 "DA (large in Chinese) 1";	6.63411	3.14903	9.194	0-vs-150	-1.12319	0.191912	0-vs-300	0.52555	0.368879	150-vs-300	1.63914	0.0119365
CCG010356.1	AT4G36830	HOS3-1 NULL;	8.41594	2.25483	4.8451	0-vs-150	-1.92823	0.0108718	0-vs-300	-0.729209	0.246442	150-vs-300	1.17942	0.130304
CCG010358.1	AT1G75030	ATLP-3 "thaumatin-like protein 3"; TLP-3 "thaumatin-like protein 3";	2.11311	2.22328	0.429264	0-vs-150	0.291253	0.882527	0-vs-300	-2.20606	0.0205816	150-vs-300	-2.51847	0.0307084
CCG010361.1	AT1G75060	-	13.0457	25.0351	7.56689	0-vs-150	1.01931	0.0821008	0-vs-300	-0.665633	0.22772	150-vs-300	-1.69818	0.00211179
CCG010362.1	AT1G65910	anac028 "NAC domain containing protein 28"; NAC028 "NAC domain containing protein 28";	34.2603	18.9525	33.9494	0-vs-150	-0.889325	0.105616	0-vs-300	0.0272874	0.972293	150-vs-300	0.903354	0.0446427
CCG010366.1	AT1G75090	-	1.78448	4.02744	1.36425	0-vs-150	1.12418	0.200319	0-vs-300	-0.376131	0.708327	150-vs-300	-1.51454	0.0369082
CCG010369.1	AT1G47750	PEX11A "peroxin 11A";	3.04372	5.22544	9.44507	0-vs-150	0.682541	0.471057	0-vs-300	1.65224	0.0015783	150-vs-300	0.957539	0.100023
CCG010372.1	AT1G75100	JAC1 "J-domain protein required for chloroplast accumulation response 1";	17.3092	8.3146	18.8316	0-vs-150	-1.1617	0.0702489	0-vs-300	0.119637	0.871129	150-vs-300	1.26186	0.00717659
CCG010375.1	AT1G75130	CYP721A1 """cytochrome P450, family 721, subfamily A, polypeptide 1""";	3.40017	1.55907	0.985651	0-vs-150	-1.19399	0.161881	0-vs-300	-1.75317	0.0127826	150-vs-300	-0.575368	0.543525
CCG010378.1	AT5G26667	PYR6 NULL;	44.1378	28.3556	17.9657	0-vs-150	-0.730946	0.255041	0-vs-300	-1.32289	0.00085631	150-vs-300	-0.605121	0.273864
CCG010380.1	AT2G38740	-	5.45098	24.4612	17.0244	0-vs-150	2.24411	0.0108718	0-vs-300	1.78419	0.0112128	150-vs-300	-0.482183	0.446808
CCG010389.1	AT1G02180	-	1.56488	4.00357	7.10277	0-vs-150	1.4082	0.146357	0-vs-300	2.30104	0.00285891	150-vs-300	0.875858	0.280975
CCG010400.1	AT3G60370	-	9.97593	19.0315	7.41362	0-vs-150	0.92122	0.176828	0-vs-300	-0.385828	0.582	150-vs-300	-1.32079	0.0168831
CCG010415.1	AT2G44830	-	10.9395	17.0489	6.82362	0-vs-150	0.686264	0.262278	0-vs-300	-0.598454	0.212145	150-vs-300	-1.3031	0.00421068
CCG010429.1	AT2G32300	UCC1 "uclacyanin 1";	0.295967	1.61447	0.629257	0-vs-150	2.49295	0.0384894	0-vs-300	1.2304	0.246442	150-vs-300	-1.28568	0.161472
CCG010431.1	AT2G44770	-	9.72263	19.7767	6.90504	0-vs-150	0.987231	0.213827	0-vs-300	-0.47427	0.531951	150-vs-300	-1.47537	0.0191895
CCG010436.1	AT2G44740	CYCP4;1 "cyclin p4;1";	3.32706	17.5192	1.78266	0-vs-150	2.41679	0.00699091	0-vs-300	-0.817119	0.387736	150-vs-300	-3.25359	0.000818975
CCG010437.1	AT5G51160	-	25.4444	34.3854	53.9728	0-vs-150	0.476408	0.57179	0-vs-300	1.24688	0.00553443	150-vs-300	0.753408	0.153227
CCG010438.1	AT5G51160	-	1.76449	3.0417	7.49567	0-vs-150	0.928711	0.70305	0-vs-300	2.31522	0.0460934	150-vs-300	1.36335	0.108098
CCG010443.1	AT2G44710	-	9.05095	11.1504	16.9908	0-vs-150	0.249852	0.812108	0-vs-300	0.938267	0.0351184	150-vs-300	0.671318	0.166137
CCG010480.1	AT1G02065	SPL8 "squamosa promoter binding protein-like 8";	4.70562	12.2048	0.207704	0-vs-150	1.25844	0.0308726	0-vs-300	-4.48093	0.00085631	150-vs-300	-5.75244	0.000818975
CCG010488.1	AT2G45050	GATA2 "GATA transcription factor 2";	0.029608	1.12559	0.01	0-vs-150	5.16122	0.451907	0-vs-300	#NAME?	1	150-vs-300	#NAME?	0.000818975
CCG010498.1	AT4G00165	-	3.059	32.4261	0.134265	0-vs-150	3.40164	0.00514881	0-vs-300	-4.48708	0.132122	150-vs-300	-7.9094	0.117229
CCG010499.1	AT3G60660	-	0.100969	0.902724	0.179803	0-vs-150	3.23973	0.0258651	0-vs-300	0.913486	1	150-vs-300	-2.34991	0.0791084
CCG010510.1	AT2G45130	ATSPX3 "ARABIDOPSIS THALIANA SPX DOMAIN GENE 3"; SPX3 "SPX domain gene 3";	1.67119	6.28177	17.7052	0-vs-150	1.87564	0.250632	0-vs-300	3.50342	0.0465026	150-vs-300	1.61184	0.0499069
CCG010514.1	AT2G45130	ATSPX3 "ARABIDOPSIS THALIANA SPX DOMAIN GENE 3"; SPX3 "SPX domain gene 3";	2.21209	14.7431	42.8285	0-vs-150	2.63702	0.0162928	0-vs-300	4.29921	0.00085631	150-vs-300	1.64724	0.00150076
CCG010528.1	AT3G60550	CYCP3;2 "cyclin p3;2";	2.56093	7.0136	0.863373	0-vs-150	1.37308	0.137761	0-vs-300	-1.54188	0.11118	150-vs-300	-2.92544	0.00150076
CCG010531.1	AT2G45190	AFO "ABNORMAL FLORAL ORGANS"; FIL "FILAMENTOUS FLOWER"; YAB1 YABBY1;	3.27113	14.1696	1.89211	0-vs-150	2.03042	0.0249239	0-vs-300	-0.810903	0.376925	150-vs-300	-2.85413	0.000818975
CCG010533.1	AT3G60690	SAUR59 "SMALL AUXIN UPREGULATED RNA 59";	158.764	78.8847	306.035	0-vs-150	-1.06199	0.0535939	0-vs-300	1.02211	0.0225093	150-vs-300	2.07261	0.000818975
CCG010553.1	AT2G45340	-	2.01706	6.00384	1.08965	0-vs-150	1.66898	0.0313496	0-vs-300	-0.762937	0.367527	150-vs-300	-2.45285	0.000818975
CCG010557.1	AT3G60800	PAT14 "protein acyltransferase 14";	3.63468	3.93484	8.64669	0-vs-150	0.0731084	0.964557	0-vs-300	1.29741	0.00342876	150-vs-300	1.2115	0.0168831
CCG010560.1	AT4G12110	ATSMO1-1 NULL; SMO1-1 "sterol-4alpha-methyl oxidase 1-1";	0.640346	2.6644	0.25781	0-vs-150	1.99837	0.088841	0-vs-300	-1.25377	0.379204	150-vs-300	-3.25953	0.0186626
CCG010564.1	AT5G51600	ATMAP65-3 "ARABIDOPSIS THALIANA MICROTUBULE-ASSOCIATED PROTEIN 65-3"; MAP65-3 "MICROTUBULE-ASSOCIATED PROTEIN 65-3"; PLE PLEIADE;	0.912386	2.83478	2.28599	0-vs-150	1.5519	0.0535939	0-vs-300	1.31816	0.0311933	150-vs-300	-0.255462	0.760104
CCG010570.1	AT1G24620	CML25 "CALMODULIN LIKE 25";	7.71841	15.6165	2.35489	0-vs-150	1.10034	0.217649	0-vs-300	-1.58488	0.086271	150-vs-300	-2.69721	0.000818975
CCG010572.1	AT1G01950	ARK2 "armadillo repeat kinesin 2"; AtKINUb "Arabidopsis thaliana KINESIN Ungrouped clade, gene B";	0.601067	1.40939	0.450196	0-vs-150	1.28149	0.221834	0-vs-300	-0.320617	0.770844	150-vs-300	-1.62422	0.0323605
CCG010573.1	AT2G45440	DHDPS2 "dihydrodipicolinate synthase 2";	13.3086	17.864	24.8181	0-vs-150	0.399415	0.5888	0-vs-300	0.974252	0.0112128	150-vs-300	0.561812	0.246441
CCG010574.1	AT3G60890	ZPR2 "LITTLE ZIPPER 2";	105.934	42.9513	45.1331	0-vs-150	-1.41595	0.0570934	0-vs-300	-1.17952	0.0172373	150-vs-300	0.227278	0.797061
CCG010576.1	AT2G45470	AGP8 "ARABINOGALACTAN PROTEIN 8"; FLA8 "FASCICLIN-like arabinogalactan protein 8";	7.32679	45.6972	2.83307	0-vs-150	2.79248	0.00176324	0-vs-300	-1.26468	0.00961937	150-vs-300	-4.07642	0.000818975
CCG010577.1	AT2G45480	AtGRF9 "growth-regulating factor 9"; GRF9 "growth-regulating factor 9";	1.06719	3.12893	0.939039	0-vs-150	1.58942	0.0960995	0-vs-300	-0.102345	0.940583	150-vs-300	-1.71419	0.0186626
CCG010580.3	AT2G45510	CYP704A2 """cytochrome P450, family 704, subfamily A, polypeptide 2""";	492.935	338.468	151.138	0-vs-150	-0.57613	0.646462	0-vs-300	-1.61948	0.0015783	150-vs-300	-1.06374	0.112452
CCG010585.1	AT2G45590	-	3.12553	8.18272	2.62927	0-vs-150	1.42926	0.0447548	0-vs-300	-0.192069	0.839435	150-vs-300	-1.63801	0.00591569
CCG010586.1	AT2G45600	-	42.5584	39.3616	19.9547	0-vs-150	-0.14943	0.890405	0-vs-300	-1.02411	0.0112128	150-vs-300	-0.891674	0.0418046
CCG010617.1	AT1G04360	ATL1 "ARABIDOPSIS TOXICOS EN LEVADURA 1";	27.3071	17.0245	6.68696	0-vs-150	-0.731904	0.265768	0-vs-300	-2.0083	0.00085631	150-vs-300	-1.29088	0.0333261
CCG010626.1	AT4G25433	-	7.93269	1.17988	17.1077	0-vs-150	-2.80177	0.175354	0-vs-300	1.21844	0.161267	150-vs-300	4.01134	0.00757753
CCG010652.1	AT1G01780	PLIM2b PLIM2b;	2.57274	2.42879	0.532028	0-vs-150	-0.155719	0.935064	0-vs-300	-2.27001	0.0131744	150-vs-300	-2.11792	0.00591569
CCG010653.1	AT2G38040	CAC3 "acetyl Co-enzyme a carboxylase carboxyltransferase alpha subunit";	19.043	25.4673	11.9275	0-vs-150	0.39284	0.653663	0-vs-300	-0.650531	0.167765	150-vs-300	-1.06132	0.0166118
CCG010655.1	AT3G61250	AtMYB17 "myb domain protein 17"; LMI2 "LATE MERISTEM IDENTITY2"; MYB17 "myb domain protein 17";	0.793757	1.93683	0.572999	0-vs-150	1.30246	0.249554	0-vs-300	-0.398137	0.746404	150-vs-300	-1.71072	0.0469084
CCG010659.1	AT4G11610	-	20.6571	31.1429	38.579	0-vs-150	0.574344	0.518198	0-vs-300	0.97947	0.0289219	150-vs-300	0.390066	0.585536
CCG010664.1	AT2G45850	AHL9 "AT-hook motif nuclear localized protein 9";	50.7083	29.9829	16.3839	0-vs-150	-0.730216	0.308089	0-vs-300	-1.5342	0.00085631	150-vs-300	-0.825828	0.0886609
CCG010674.1	AT1G01710	-	46.7366	43.3356	84.4885	0-vs-150	-0.172743	0.889627	0-vs-300	0.91202	0.0302913	150-vs-300	1.07506	0.0236803
CCG010676.1	AT4G00500	-	1.3467	2.7762	0.966375	0-vs-150	1.00036	0.201739	0-vs-300	-0.36029	0.668218	150-vs-300	-1.38082	0.0163145
CCG010678.1	AT5G41315	GL3 "GLABRA 3"; GL3 "GLABROUS 3"; MYC6.2 NULL;	3.97736	8.88938	2.09987	0-vs-150	1.07636	0.075108	0-vs-300	-0.929928	0.0943202	150-vs-300	-2.02397	0.000818975
CCG010683.1	AT4G00440	TRM15 "TON1 Recruiting Motif 15";	2.07953	3.68219	4.36578	0-vs-150	0.808191	0.236939	0-vs-300	1.13748	0.0135941	150-vs-300	0.310238	0.604777
CCG010688.1	AT4G00400	AtGPAT8 "GLYCEROL-3-PHOSPHATE sn-2-ACYLTRANSFERASE 8"; GPAT8 "GLYCEROL-3-PHOSPHATE sn-2-ACYLTRANSFERASE 8";	43.646	52.6078	18.2066	0-vs-150	0.339925	0.676531	0-vs-300	-1.13971	0.00085631	150-vs-300	-1.4932	0.000818975
CCG010690.1	AT2G45970	CYP86A8 """cytochrome P450, family 86, subfamily A, polypeptide 8"""; LCR LACERATA;	1.28683	3.4391	0.607569	0-vs-150	1.47929	0.0767861	0-vs-300	-1.01454	0.222388	150-vs-300	-2.51111	0.00508767
CCG010695.1	AT3G61440	ARATH;BSAS3;1 "BETA-SUBSTITUTED ALA SYNTHASE 3;1"; ATCYSC1 "CYSTEINE SYNTHASE C1"; CYSC1 "cysteine synthase C1";	44.484	6.89877	11.5341	0-vs-150	-2.76929	0.00176324	0-vs-300	-1.92776	0.00085631	150-vs-300	0.829884	0.133865
CCG010710.1	AT1G01580	ATFRO2 "FERRIC REDUCTION OXIDASE 2"; FRD1 "FERRIC CHELATE REDUCTASE DEFECTIVE 1"; FRO2 "ferric reduction oxidase 2";	4.17204	6.74229	11.6196	0-vs-150	0.691849	0.378016	0-vs-300	1.60463	0.00085631	150-vs-300	0.89448	0.0526928
CCG010711.1	AT4G00300	-	25.9686	11.3795	20.2832	0-vs-150	-1.2139	0.0396316	0-vs-300	-0.23334	0.728311	150-vs-300	0.957768	0.0519854
CCG010713.4	AT2G22590	-	1.38078	0.41653	2.55715	0-vs-150	-1.78516	0.133482	0-vs-300	0.934643	0.285541	150-vs-300	2.69975	0.0163145
CCG010720.1	AT4G01280	-	6.24717	9.27718	17.7124	0-vs-150	0.562073	0.53967	0-vs-300	1.58348	0.00085631	150-vs-300	1.00885	0.0574103
CCG010723.1	AT1G01490	-	0.0632382	0.276842	0.521872	0-vs-150	1.99206	0.424245	0-vs-300	3.10037	0.0239686	150-vs-300	1.08743	0.356625
CCG010728.1	AT4G01250	AtWRKY22 NULL; WRKY22 NULL;	3.09101	2.6893	6.13089	0-vs-150	-0.2992	0.816709	0-vs-300	0.970255	0.0516971	150-vs-300	1.25648	0.0249918
CCG010742.1	AT2G46210	AtSLD2 NULL; SLD2 "sphingoid LCB desaturase 2";	81.7779	28.5076	68.4915	0-vs-150	-1.55887	0.00308396	0-vs-300	-0.196747	0.764118	150-vs-300	1.34589	0.00319449
CCG010746.1	AT4G01210	-	13.2138	10.1897	5.98684	0-vs-150	-0.398926	0.620162	0-vs-300	-1.10241	0.0100207	150-vs-300	-0.719714	0.149712
CCG010748.1	AT5G24090	ATCHIA "chitinase A"; CHIA "chitinase A";	1.88928	2.05009	6.61483	0-vs-150	0.0718857	0.975827	0-vs-300	1.96862	0.00085631	150-vs-300	1.88483	0.0191895
CCG010749.1	AT5G24090	ATCHIA "chitinase A"; CHIA "chitinase A";	14.0395	3.49108	15.2021	0-vs-150	-2.03823	0.00514881	0-vs-300	0.244645	0.737966	150-vs-300	2.27121	0.000818975
CCG010755.1	AT4G01150	CURT1A "CURVATURE THYLAKOID 1A";	556.009	659.292	204.749	0-vs-150	0.220791	0.9132	0-vs-300	-1.40274	0.0309203	150-vs-300	-1.63585	0.0291509
CCG010765.1	AT5G41761	-	82.2099	21.9728	7.13054	0-vs-150	-1.92255	0.00176324	0-vs-300	-3.48151	0.00085631	150-vs-300	-1.56637	0.00833162
CCG010766.1	AT1G64300	-	0.658141	0.00515383	0.01	0-vs-150	-6.96893	0.572175	0-vs-300	#NAME?	0.00085631	150-vs-300	#NAME?	1
CCG010767.1	AT2G46340	SPA1 "SUPPRESSOR OF PHYA-105 1";	12.0779	5.66603	12.1345	0-vs-150	-1.06947	0.122099	0-vs-300	0.11043	0.898374	150-vs-300	1.15968	0.0125809
CCG010772.1	AT1G01430	TBL25 "TRICHOME BIREFRINGENCE-LIKE 25";	1.15559	1.11509	0.279902	0-vs-150	-0.00014957	0.997653	0-vs-300	-1.91429	0.044801	150-vs-300	-1.92803	0.119939
CCG010773.1	AT4G01070	GT72B1 NULL; UGT72B1 "UDP-GLUCOSE-DEPENDENT GLUCOSYLTRANSFERASE 72 B1";	36.0453	60.0148	220.664	0-vs-150	0.729079	0.297729	0-vs-300	2.72134	0.00085631	150-vs-300	1.98033	0.00265604
CCG010775.1	AT2G46400	ATWRKY46 "WRKY DNA-BINDING PROTEIN 46"; WRKY46 "WRKY DNA-binding protein 46";	167.854	63.1731	76.0362	0-vs-150	-1.52406	0.0149875	0-vs-300	-1.14699	0.00916892	150-vs-300	0.366939	0.556908
CCG010778.2	AT4G01050	TROL "thylakoid rhodanese-like";	58.1113	81.685	36.3748	0-vs-150	0.499165	0.528769	0-vs-300	-0.601246	0.212821	150-vs-300	-1.11464	0.0141629
CCG010782.1	AT5G65360	H3.1 "histone 3.1";	4.99058	40.3195	3.87684	0-vs-150	2.94274	0.00176324	0-vs-300	-0.362874	0.652532	150-vs-300	-3.32686	0.000818975
CCG010783.1	AT4G01030	-	2.95388	6.99758	2.87397	0-vs-150	1.28288	0.0510235	0-vs-300	0.0554509	0.956067	150-vs-300	-1.24303	0.0231812
CCG010784.1	AT1G01360	PYL9 "PYRABACTIN RESISTANCE 1-LIKE 9"; RCAR1 "regulatory component of ABA receptor 1";	20.3984	59.9748	39.4761	0-vs-150	1.52806	0.00866085	0-vs-300	0.982502	0.0409828	150-vs-300	-0.556556	0.296938
CCG010798.2	AT3G61750	-	2.81059	2.18777	0.658781	0-vs-150	-0.356855	0.835755	0-vs-300	-1.98118	0.0252162	150-vs-300	-1.6304	0.138985
CCG010804.1	AT1G01300	-	12.2634	10.8855	22.7186	0-vs-150	-0.146759	0.906864	0-vs-300	1.02407	0.0127826	150-vs-300	1.15462	0.0119365
CCG010807.1	AT1G01260	JAM2 "Jasmonate Associated MYC2 LIKE 2";	17.1279	11.7826	23.8818	0-vs-150	-0.559954	0.39681	0-vs-300	0.545677	0.251319	150-vs-300	1.08983	0.01128
CCG010811.1	AT4G23980	ARF9 "auxin response factor 9";	0.592949	2.75457	0.0406638	0-vs-150	2.11777	0.0866797	0-vs-300	-3.8161	0.00743044	150-vs-300	-5.95207	0.0337705
CCG010816.1	AT2G46570	LAC6 "laccase 6";	0.0408875	0.36573	0.01	0-vs-150	3.14887	0.186085	0-vs-300	#NAME?	1	150-vs-300	#NAME?	0.000818975
CCG010824.1	AT1G01225	-	4.57949	10.5197	0.885011	0-vs-150	1.37842	0.135146	0-vs-300	-2.25039	0.018202	150-vs-300	-3.64355	0.00421068
CCG010826.1	AT3G18750	ATWNK6 "ARABIDOPSIS THALIANA WITH NO K 6"; WNK6 "with no lysine (K) kinase 6"; ZIK5 NULL;	0.0470338	0.78728	0.154775	0-vs-150	4.0003	0.141208	0-vs-300	1.73912	1	150-vs-300	-2.27272	0.0363972
CCG010829.1	AT2G46600	-	20.3381	7.42372	9.88989	0-vs-150	-1.49642	0.0199992	0-vs-300	-0.983207	0.0413907	150-vs-300	0.502925	0.400086
CCG010830.1	AT3G61860	At-RS31 "arginine/serine-rich splicing factor 31"; ATRSP31 "arginine/serine-rich splicing factor 31"; RS31 "arginine/serine-rich splicing factor 31"; RSP31 "arginine/serine-rich splicing factor 31";	14.8553	18.4703	29.1565	0-vs-150	0.259445	0.815126	0-vs-300	0.994615	0.0188817	150-vs-300	0.721505	0.147756
CCG010833.1	AT4G00895	-	46.308	127.029	60.4608	0-vs-150	1.44225	0.0102138	0-vs-300	0.443079	0.398421	150-vs-300	-1.01059	0.0318925
CCG010836.1	AT2G46620	-	12.9064	10.0834	21.1139	0-vs-150	-0.404151	0.678606	0-vs-300	0.810467	0.0901959	150-vs-300	1.20215	0.0102916
CCG010837.1	AT3G61870	-	35.4353	113.737	28.8139	0-vs-150	1.59589	0.00308396	0-vs-300	-0.279116	0.660742	150-vs-300	-1.88836	0.000818975
CCG010838.1	AT2G46630	-	1.53053	0.776568	13.2162	0-vs-150	-0.974627	0.397934	0-vs-300	3.17884	0.00085631	150-vs-300	4.13366	0.000818975
CCG010839.1	AT2G46640	TAC1 "Tiller Angle Control 1";	2.09104	6.96505	0.112367	0-vs-150	1.55441	0.0463107	0-vs-300	-4.24074	0.0367162	150-vs-300	-5.80311	0.0122459
CCG010842.1	AT2G46680	ATHB-7 "homeobox 7"; ATHB7 "ARABIDOPSIS THALIANA HOMEOBOX 7"; HB-7 "homeobox 7";	38.2543	31.7839	206.063	0-vs-150	-0.368685	0.724733	0-vs-300	2.40198	0.00085631	150-vs-300	2.76268	0.000818975
CCG010845.1	AT2G46700	ATCRK3 NULL; CRK3 "CDPK-related kinase 3";	21.2346	16.6764	35.6975	0-vs-150	-0.353866	0.655729	0-vs-300	0.818665	0.0507179	150-vs-300	1.15579	0.00796029
CCG010846.1	AT2G46710	ROPGAP3 "ROP guanosine triphosphatase (GTPase)-activating protein 3";	22.51	48.4443	29.8541	0-vs-150	1.08948	0.045043	0-vs-300	0.430147	0.423665	150-vs-300	-0.673241	0.153783
CCG010847.1	AT4G17880	MYC4 NULL;	13.9288	5.85579	6.27324	0-vs-150	-1.27602	0.0495536	0-vs-300	-1.09631	0.0161719	150-vs-300	0.162843	0.82861
CCG010853.1	AT1G01120	KCS1 "3-ketoacyl-CoA synthase 1";	0.242075	0.930029	0.17859	0-vs-150	1.99425	0.0978612	0-vs-300	-0.27419	1	150-vs-300	-2.28689	0.0477421
CCG010855.1	AT4G00820	iqd17 "IQ-domain 17";	0.166096	0.629074	0.0359553	0-vs-150	1.93972	0.0947825	0-vs-300	-2.14786	0.154093	150-vs-300	-4.1112	0.020567
CCG010864.1	AT1G01080	-	29.8205	44.4392	22.4229	0-vs-150	0.493218	0.507125	0-vs-300	-0.429877	0.396948	150-vs-300	-0.936226	0.0371578
CCG010866.4	AT5G24470	APRR5 "pseudo-response regulator 5"; PRR5 "pseudo-response regulator 5";	14.8653	2.61989	8.78081	0-vs-150	-2.52605	0.00176324	0-vs-300	-0.650325	0.19133	150-vs-300	1.85749	0.000818975
CCG010869.1	AT2G46810	-	2.53556	6.38409	1.10381	0-vs-150	1.21503	0.0919366	0-vs-300	-1.22285	0.0702794	150-vs-300	-2.44751	0.000818975
CCG010870.1	AT2G46820	CURT1B "CURVATURE THYLAKOID 1B"; PSAP NULL; PSI-P "photosystem I P subunit"; PTAC8 "PLASTID TRANSCRIPTIONALLY ACTIVE 8"; TMP14 "THYLAKOID MEMBRANE PHOSPHOPROTEIN OF 14 KDA";	526.607	807.02	372.082	0-vs-150	0.613368	0.467489	0-vs-300	-0.45732	0.423261	150-vs-300	-1.08187	0.0437678
CCG010874.1	AT1G01060	LHY "LATE ELONGATED HYPOCOTYL"; LHY1 "LATE ELONGATED HYPOCOTYL 1";	24.6776	8.92543	21.6358	0-vs-150	-1.51481	0.00786395	0-vs-300	-0.171822	0.800445	150-vs-300	1.32515	0.000818975
CCG010876.2	AT1G01050	AtPPa1 "pyrophosphorylase 1"; PPa1 "pyrophosphorylase 1";	11.6212	13.4661	21.4914	0-vs-150	0.176175	0.876608	0-vs-300	0.967507	0.0286534	150-vs-300	0.77761	0.0931934
CCG010885.1	AT2G41610	-	2.13927	1.37692	0.374357	0-vs-150	-0.684512	0.707244	0-vs-300	-2.44004	0.0108404	150-vs-300	-1.75937	0.125659
CCG010891.1	AT3G61980	AtKPI-1 NULL; KPI-1 "Kazal-type Proteinase Inhibitor 1";	6.14357	1.43503	4.24792	0-vs-150	-2.09466	0.0498857	0-vs-300	-0.36829	0.688352	150-vs-300	1.72088	0.0890129
CCG010892.1	AT4G01575	AtKPI-2 NULL; KPI-2 "Kazal-type Proteinase Inhibitor 2";	2.03976	1.1807	6.54639	0-vs-150	-0.80753	0.655645	0-vs-300	1.81613	0.0168756	150-vs-300	2.62358	0.00950643
CCG010898.1	AT3G62010	-	7.34958	14.1036	14.2073	0-vs-150	0.956991	0.100961	0-vs-300	1.04439	0.0218394	150-vs-300	0.0681697	0.927664
CCG010902.1	AT3G62020	GLP10 "germin-like protein 10";	16.9631	17.4935	7.29324	0-vs-150	-0.00222761	0.998756	0-vs-300	-1.16276	0.0385347	150-vs-300	-1.17237	0.0371578
CCG010908.1	AT1G09540	ATMYB61 "ARABIDOPSIS THALIANA MYB DOMAIN PROTEIN 61"; MYB61 "myb domain protein 61";	1.90266	5.66315	0.464065	0-vs-150	1.42752	0.0466248	0-vs-300	-2.04034	0.0112128	150-vs-300	-3.48541	0.000818975
CCG010915.1	AT4G01730	-	0.128496	1.08159	0.219264	0-vs-150	2.92918	0.0273931	0-vs-300	0.800391	1	150-vs-300	-2.15441	0.0905351
CCG010916.2	AT3G62110	-	0.274897	1.80928	0.129856	0-vs-150	2.81489	0.0142535	0-vs-300	-0.946218	0.444435	150-vs-300	-3.79011	0.00757753
CCG010923.1	AT3G62160	-	0.447146	2.25384	0.284511	0-vs-150	2.38232	0.0611505	0-vs-300	-0.584934	0.633011	150-vs-300	-2.98494	0.00717659
CCG010936.1	AT2G47115	-	36.1996	33.8981	59.2275	0-vs-150	-0.00101757	0.998804	0-vs-300	0.918585	0.042411	150-vs-300	0.906538	0.0566053
CCG010939.1	AT3G62260	-	43.2116	20.2552	44.976	0-vs-150	-1.13152	0.0384894	0-vs-300	0.118537	0.869179	150-vs-300	1.23765	0.00265604
CCG010945.1	AT1G10630	ARFA1F "ADP-ribosylation factor A1F"; ATARFA1F "ADP-ribosylation factor A1F";	48.6409	31.8394	24.5966	0-vs-150	-0.659255	0.34072	0-vs-300	-0.931689	0.0338252	150-vs-300	-0.285648	0.640978
CCG010947.1	AT2G47180	AtGolS1 "galactinol synthase 1"; GolS1 "galactinol synthase 1";	0.907345	5.4362	14.4199	0-vs-150	2.55986	0.00176324	0-vs-300	4.07625	0.00085631	150-vs-300	1.50842	0.00265604
CCG010950.1	AT5G19730	-	0.635731	8.14884	0.4356	0-vs-150	3.68496	0.00699091	0-vs-300	-0.52765	0.716078	150-vs-300	-4.23271	0.00464448
CCG010955.1	AT4G01940	AtCNFU1 NULL; NFU1 "NFU domain protein 1";	31.4749	22.9493	17.8211	0-vs-150	-0.585299	0.436148	0-vs-300	-0.897432	0.0497001	150-vs-300	-0.324927	0.616283
CCG010959.1	AT2G47260	ATWRKY23 "WRKY DNA-BINDING PROTEIN 23"; WRKY23 "WRKY DNA-binding protein 23";	2.92338	1.6061	6.56668	0-vs-150	-0.917224	0.515508	0-vs-300	1.21017	0.0536764	150-vs-300	2.11391	0.00508767
CCG010966.1	AT4G02010	-	18.3658	12.7901	24.1309	0-vs-150	-0.538647	0.47701	0-vs-300	0.461867	0.382353	150-vs-300	0.981967	0.0275805
CCG010980.1	AT3G62420	ATBZIP53 "basic region/leucine zipper motif 53"; BZIP53 "basic region/leucine zipper motif 53";	6.04745	2.90814	7.43758	0-vs-150	-1.09506	0.23248	0-vs-300	0.382587	0.614364	150-vs-300	1.46202	0.0186626
CCG010982.1	AT4G02060	MCM7 NULL; PRL PROLIFERA;	0.530997	3.26569	0.956456	0-vs-150	2.69012	0.00308396	0-vs-300	0.944711	0.275317	150-vs-300	-1.77107	0.0234319
CCG010996.1	AT1G02610	-	25.8266	8.53489	33.4083	0-vs-150	-1.62472	0.00420688	0-vs-300	0.419445	0.431586	150-vs-300	2.03279	0.000818975
CCG011004.1	AT5G49330	ATMYB111 "ARABIDOPSIS MYB DOMAIN PROTEIN 111"; MYB111 "myb domain protein 111"; PFG3 "PRODUCTION OF FLAVONOL GLYCOSIDES 3";	0.712058	1.73675	3.10102	0-vs-150	1.14697	0.268936	0-vs-300	1.99103	0.0100207	150-vs-300	0.830583	0.261641
CCG011014.1	AT5G38700	-	4.19154	3.04287	17.9214	0-vs-150	-0.571427	0.601242	0-vs-300	2.11619	0.00085631	150-vs-300	2.6834	0.000818975
CCG011019.1	AT1G77670	-	5.91997	18.3515	6.16542	0-vs-150	1.65063	0.00514881	0-vs-300	0.196	0.798017	150-vs-300	-1.47045	0.000818975
[truncated: 14,186 more rows]
