# Supplementary material for: Tissue-Specific Transcriptome Analysis Reveals Multiple Responses to Salt Stress in Populus euphratica Seedlings
Source: Genes (Basel). 2017 Dec 8;8(12):372. doi: 10.3390/genes8120372 (PMC5748690; doi:10.3390/genes8120372)
Supplement: Supplementary file 1 [file genes-08-00372-s001.zip › Supplementary File S5.xlsx]

## Sheet: Sheet1
Supplementary File S5. GO terms for all DEGs.
GO terms of all DEGs in leaf
GO ID	DEGs	Background	P-value	FDR	Term_type	Term
GO:0016070	29	396	2.261e-10	5.90799e-07	biological_process	RNA metabolic process
GO:0090304	71	667	2.52e-09	6.58476e-06	biological_process	nucleic acid metabolic process
GO:0034641	143	1079	2.742e-08	7.16485e-05	biological_process	cellular nitrogen compound metabolic process
GO:0046483	143	1066	7.035e-08	0.000183825	biological_process	heterocycle metabolic process
GO:0006139	122	941	8.27e-08	0.000216095	biological_process	nucleobase-containing compound metabolic process
GO:0044699	1221	5041	1.971e-07	0.000515022	biological_process	single-organism process
GO:0006725	148	1063	5.953e-07	0.00155552	biological_process	cellular aromatic compound metabolic process
GO:0055114	401	1455	8.706e-07	0.00227488	biological_process	oxidation-reduction process
GO:0051649	35	367	1.02e-06	0.00266526	biological_process	establishment of localization in cell
GO:1901360	157	1104	1.18e-06	0.00308334	biological_process	organic cyclic compound metabolic process
GO:0046907	31	335	1.337e-06	0.00349358	biological_process	intracellular transport
GO:0006412	59	517	1.95e-06	0.00509535	biological_process	translation
GO:0007018	54	113	2.566e-06	0.00670496	biological_process	microtubule-based movement
GO:0006928	54	115	3.173e-06	0.00829105	biological_process	cellular component movement
GO:0044464	583	3635	1.429e-11	3.73398e-08	cellular_component	cell part
GO:0005622	141	1141	1.273e-10	3.32635e-07	cellular_component	intracellular
GO:0044444	125	988	9.747e-09	2.54689e-05	cellular_component	cytoplasmic part
GO:0044424	419	2632	1.003e-08	2.62084e-05	cellular_component	intracellular part
GO:0003723	44	507	2.607e-10	6.81209e-07	molecular_function	RNA binding
GO:0003824	2248	9660	5.587e-10	1.45988e-06	molecular_function	catalytic activity
GO:0003676	475	2973	1.263e-09	3.30022e-06	molecular_function	nucleic acid binding
GO:0008270	236	1572	3.243e-07	0.000847396	molecular_function	zinc ion binding
GO:0016491	504	1874	3.248e-07	0.000848702	molecular_function	oxidoreductase activity
GO terms of all DEGs in phloem
GO ID	DEGs	Background	P-value	FDR	Term_type	Term
GO:0006412	28	517	4.002e-11	1.04572e-07	biological_process	translation
GO:0045184	25	408	1.015e-07	0.000265219	biological_process	establishment of protein localization
GO:0008104	25	404	1.335e-07	0.000348835	biological_process	protein localization
GO:0033036	25	404	1.335e-07	0.000348835	biological_process	macromolecule localization
GO:0046907	18	335	1.384e-07	0.000361639	biological_process	intracellular transport
GO:0015031	25	400	1.769e-07	0.00046224	biological_process	protein transport
GO:0051649	22	367	2.519e-07	0.000658215	biological_process	establishment of localization in cell
GO:0007018	47	113	3.72e-07	0.000972036	biological_process	microtubule-based movement
GO:0006886	15	292	4.37e-07	0.00114188	biological_process	intracellular protein transport
GO:0006928	47	115	4.594e-07	0.00120041	biological_process	cellular component movement
GO:0044699	938	5041	1.835e-06	0.00479485	biological_process	single-organism process
GO:0009059	75	792	2.291e-06	0.00598638	biological_process	macromolecule biosynthetic process
GO:0007017	50	136	2.891e-06	0.00755418	biological_process	microtubule-based process
GO:0016070	28	396	3.307e-06	0.00864119	biological_process	RNA metabolic process
GO:0005622	74	1141	2.2e-16	5.7486e-13	cellular_component	intracellular
GO:0044444	58	988	2.2e-16	5.7486e-13	cellular_component	cytoplasmic part
GO:0044464	411	3635	2.068e-14	5.40368e-11	cellular_component	cell part
GO:0044424	279	2632	1.846e-13	4.8236e-10	cellular_component	intracellular part
GO:0030529	22	481	2.314e-12	6.04648e-09	cellular_component	ribonucleoprotein complex
GO:0005840	20	430	7.591e-11	1.98353e-07	cellular_component	ribosome
GO:0043228	28	508	1.01e-10	2.63913e-07	cellular_component	non-membrane-bounded organelle
GO:0043232	28	506	1.395e-10	3.64514e-07	cellular_component	intracellular non-membrane-bounded organelle
GO:0043226	164	1518	1.843e-07	0.000481576	cellular_component	organelle
GO:0043229	164	1516	2.193e-07	0.000573031	cellular_component	intracellular organelle
GO:0003723	23	507	4.827e-13	1.2613e-09	molecular_function	RNA binding
GO:0003735	20	435	3.821e-11	9.98427e-08	molecular_function	structural constituent of ribosome
GO:0005198	35	530	7.235e-09	1.8905e-05	molecular_function	structural molecule activity
GO:0008270	172	1572	2.421e-07	0.000632607	molecular_function	zinc ion binding
GO:0003824	1701	9660	9.333e-07	0.00243871	molecular_function	catalytic activity
GO:0003777	38	85	1.053e-06	0.00275149	molecular_function	microtubule motor activity
GO:0004553	129	487	1.066e-06	0.00278546	molecular_function	hydrolase activity, hydrolyzing O-glycosyl compounds
GO:0003676	376	2973	1.693e-06	0.00442381	molecular_function	nucleic acid binding
GO:0004674	324	1521	2.87e-06	0.00749931	molecular_function	protein serine/threonine kinase activity
GO:0016798	132	517	3.605e-06	0.00941986	molecular_function	hydrolase activity, acting on glycosyl bonds
GO terms of all DEGs in xylem
GO ID	DEGs	Background	P-value	FDR	Term_type	Term
GO:0055114	172	1455	6.593e-08	0.000172275	biological_process	oxidation-reduction process
GO:0006412	11	517	2.878e-07	0.000752021	biological_process	translation
GO:0009059	24	792	2.964e-07	0.000774493	biological_process	macromolecule biosynthetic process
GO:0090304	19	667	1.005e-06	0.00262606	biological_process	nucleic acid metabolic process
GO:0034641	41	1079	1.086e-06	0.00283772	biological_process	cellular nitrogen compound metabolic process
GO:0034645	23	728	2.078e-06	0.00542981	biological_process	cellular macromolecule biosynthetic process
GO:0044260	211	3703	3.327e-06	0.00869345	biological_process	cellular macromolecule metabolic process
GO:0044444	21	988	5.694e-13	1.48784e-09	cellular_component	cytoplasmic part
GO:0044424	114	2632	1.403e-11	3.66604e-08	cellular_component	intracellular part
GO:0044464	188	3635	3.257e-09	8.51054e-06	cellular_component	cell part
GO:0005622	39	1141	1.672e-08	4.36894e-05	cellular_component	intracellular
GO:0005840	8	430	7.163e-07	0.00187169	cellular_component	ribosome
GO:0032991	55	1312	1.468e-06	0.00383588	cellular_component	macromolecular complex
GO:0030529	11	481	1.913e-06	0.00499867	cellular_component	ribonucleoprotein complex
GO:0005618	30	140	2.938e-06	0.00767699	cellular_component	cell wall
GO:0030312	30	140	2.938e-06	0.00767699	cellular_component	external encapsulating structure
GO:0016491	217	1874	4.712e-09	1.23125e-05	molecular_function	oxidoreductase activity
GO:0005506	75	486	9.808e-08	0.000256283	molecular_function	iron ion binding
GO:0016798	76	517	5.303e-07	0.00138567	molecular_function	hydrolase activity, acting on glycosyl bonds
GO:0003735	8	435	7.519e-07	0.00196472	molecular_function	structural constituent of ribosome
GO:0004553	72	487	9.175e-07	0.00239743	molecular_function	hydrolase activity, hydrolyzing O-glycosyl compounds
GO:0003723	12	507	1.502e-06	0.00392473	molecular_function	RNA binding
GO:0003676	162	2973	3.549e-06	0.00927354	molecular_function	nucleic acid binding
GO terms of all DEGs in root
GO ID	DEGs	Background	P-value	FDR	Term_type	Term
GO:0006412	15	517	1.791e-10	4.67988e-07	biological_process	translation
GO:0045184	12	408	2.434e-08	6.36004e-05	biological_process	establishment of protein localization
GO:0008104	12	404	3.39e-08	8.85807e-05	biological_process	protein localization
GO:0033036	12	404	3.39e-08	8.85807e-05	biological_process	macromolecule localization
GO:0015031	12	400	4.717e-08	0.000123255	biological_process	protein transport
GO:0016070	12	396	6.558e-08	0.00017136	biological_process	RNA metabolic process
GO:0090304	33	667	2.62e-07	0.000684606	biological_process	nucleic acid metabolic process
GO:0007018	36	113	5.862e-07	0.00153174	biological_process	microtubule-based movement
GO:0046483	67	1066	5.923e-07	0.00154768	biological_process	heterocycle metabolic process
GO:0006928	36	115	7.458e-07	0.00194878	biological_process	cellular component movement
GO:0009058	118	1628	7.598e-07	0.00198536	biological_process	biosynthetic process
GO:0006725	68	1063	1.269e-06	0.0033159	biological_process	cellular aromatic compound metabolic process
GO:0009059	46	792	1.888e-06	0.00493334	biological_process	macromolecule biosynthetic process
GO:0055114	227	1455	2.196e-06	0.00573815	biological_process	oxidation-reduction process
GO:0006807	97	1372	2.274e-06	0.00594196	biological_process	nitrogen compound metabolic process
GO:0006139	59	941	2.576e-06	0.00673109	biological_process	nucleobase-containing compound metabolic process
GO:1901360	73	1104	2.578e-06	0.00673631	biological_process	organic cyclic compound metabolic process
GO:0034641	71	1079	2.587e-06	0.00675983	biological_process	cellular nitrogen compound metabolic process
GO:0044444	31	988	2.2e-16	5.7486e-13	cellular_component	cytoplasmic part
GO:0005622	55	1141	2.141e-12	5.59443e-09	cellular_component	intracellular
GO:0030529	12	481	5.569e-11	1.45518e-07	cellular_component	ribonucleoprotein complex
GO:0044424	190	2632	7.316e-11	1.91167e-07	cellular_component	intracellular part
GO:0043232	15	506	3.406e-10	8.89988e-07	cellular_component	intracellular non-membrane-bounded organelle
GO:0043228	15	508	3.43e-10	8.96259e-07	cellular_component	non-membrane-bounded organelle
GO:0005840	11	430	1.014e-09	2.64958e-06	cellular_component	ribosome
GO:0044464	298	3635	7.007e-09	1.83093e-05	cellular_component	cell part
GO:0005576	45	164	6.891e-07	0.00180062	cellular_component	extracellular region
GO:0005618	39	140	3.741e-06	0.00977523	cellular_component	cell wall
GO:0030312	39	140	3.741e-06	0.00977523	cellular_component	external encapsulating structure
GO:0003723	14	507	1.124e-10	2.93701e-07	molecular_function	RNA binding
GO:0003735	11	435	7.357e-10	1.92238e-06	molecular_function	structural constituent of ribosome
GO:0001071	151	788	4.374e-09	1.14293e-05	molecular_function	nucleic acid binding transcription factor activity
GO:0003700	151	788	4.374e-09	1.14293e-05	molecular_function	sequence-specific DNA binding transcription factor activity
GO:0009055	124	611	6.768e-09	1.76848e-05	molecular_function	electron carrier activity
GO:0020037	104	491	1.557e-08	4.06844e-05	molecular_function	heme binding
GO:0046906	104	496	2.616e-08	6.83561e-05	molecular_function	tetrapyrrole binding
GO:0005506	101	486	6.21e-08	0.000162267	molecular_function	iron ion binding
GO:0004553	98	487	4.053e-07	0.00105905	molecular_function	hydrolase activity, hydrolyzing O-glycosyl compounds
GO:0016798	101	517	8.365e-07	0.00218577	molecular_function	hydrolase activity, acting on glycosyl bonds
GO:0016491	281	1874	2.345e-06	0.00612749	molecular_function	oxidoreductase activity
