# Supplementary material for: Tissue-Specific Transcriptome Analysis Reveals Multiple Responses to Salt Stress in Populus euphratica Seedlings
Source: Genes (Basel). 2017 Dec 8;8(12):372. doi: 10.3390/genes8120372 (PMC5748690; doi:10.3390/genes8120372)
Supplement: Supplementary file 1 [file genes-08-00372-s001.zip › Supplementary File S7.xlsx]

## Sheet: Sheet1
Supplementary File S7. GO terms for each clusters in four tissues.
GO terms of clusters in leaf
GO ID	Cluster	DEGs	Background	P-value	FDR	Term_type	Term
GO:0007018	2	31	113	7.219e-12	1.88632e-08	biological_process	microtubule-based movement
GO:0016043	2	66	454	9.878e-12	2.58112e-08	biological_process	cellular component organization
GO:0006928	2	31	115	1.056e-11	2.75933e-08	biological_process	cellular component movement
GO:0034622	2	33	139	4.172e-11	1.09014e-07	biological_process	cellular macromolecular complex assembly
GO:0065003	2	33	141	5.764e-11	1.50613e-07	biological_process	macromolecular complex assembly
GO:0071840	2	66	477	6.9e-11	1.80297e-07	biological_process	cellular component organization or biogenesis
GO:0006461	2	31	132	2.037e-10	5.32268e-07	biological_process	protein complex assembly
GO:0007017	2	31	136	3.833e-10	1.00156e-06	biological_process	microtubule-based process
GO:0022607	2	33	155	4.802e-10	1.25476e-06	biological_process	cellular component assembly
GO:0071822	2	32	147	5.438e-10	1.42095e-06	biological_process	protein complex subunit organization
GO:0043933	2	37	210	4.251e-09	1.11079e-05	biological_process	macromolecular complex subunit organization
GO:0006334	2	23	85	4.54e-09	1.1863e-05	biological_process	nucleosome assembly
GO:0034728	2	23	85	4.54e-09	1.1863e-05	biological_process	nucleosome organization
GO:0065004	2	23	85	4.54e-09	1.1863e-05	biological_process	protein-DNA complex assembly
GO:0071824	2	23	85	4.54e-09	1.1863e-05	biological_process	protein-DNA complex subunit organization
GO:0006325	2	26	139	3.053e-07	0.000797749	biological_process	chromatin organization
GO:0005975	2	88	913	6.758e-07	0.00176586	biological_process	carbohydrate metabolic process
GO:0044427	2	28	110	3.209e-10	8.38512e-07	cellular_component	chromosomal part
GO:0000786	2	23	75	5.989e-10	1.56493e-06	cellular_component	nucleosome
GO:0032993	2	23	75	5.989e-10	1.56493e-06	cellular_component	protein-DNA complex
GO:0044815	2	23	75	5.989e-10	1.56493e-06	cellular_component	DNA packaging complex
GO:1990104	2	23	75	5.989e-10	1.56493e-06	cellular_component	DNA bending complex
GO:0005634	2	86	860	2.138e-07	0.000558659	cellular_component	nucleus
GO:0043229	2	127	1516	2.785e-06	0.00727721	cellular_component	intracellular organelle
GO:0043226	2	127	1518	2.825e-06	0.00738172	cellular_component	organelle
GO:0043227	2	93	1020	3.372e-06	0.00881104	cellular_component	membrane-bounded organelle
GO:0043231	2	93	1020	3.372e-06	0.00881104	cellular_component	intracellular membrane-bounded organelle
GO:0003777	2	24	85	1.029e-09	2.68878e-06	molecular_function	microtubule motor activity
GO:0003774	2	26	105	2.251e-09	5.88186e-06	molecular_function	motor activity
GO:0016798	2	64	517	8.266e-09	2.15991e-05	molecular_function	hydrolase activity, acting on glycosyl bonds
GO:0004553	2	58	487	1.719e-07	0.000449175	molecular_function	hydrolase activity, hydrolyzing O-glycosyl compounds
GO:0016787	2	237	3222	1.18e-06	0.00308334	molecular_function	hydrolase activity
GO:0044464	3	58	3635	3.509e-09	9.16902e-06	cellular_component	cell part
GO:0044424	3	39	2632	9.639e-08	0.000251867	cellular_component	intracellular part
GO:0008061	3	8	12	5.434e-08	0.00014199	molecular_function	chitin binding
GO:0003676	3	51	2973	1.879e-06	0.00490983	molecular_function	nucleic acid binding
GO:0043229	4	10	1516	1.285e-07	0.00033577	cellular_component	intracellular organelle
GO:0043226	4	10	1518	1.288e-07	0.000336554	cellular_component	organelle
GO:0009765	5	13	25	3.9e-10	1.01907e-06	biological_process	photosynthesis, light harvesting
GO:0015979	5	16	54	2.986e-09	7.80242e-06	biological_process	photosynthesis
GO:0007018	5	18	113	1.204e-06	0.00314605	biological_process	microtubule-based movement
GO:0006928	5	18	115	1.507e-06	0.00393779	biological_process	cellular component movement
GO:0051258	5	10	35	3.693e-06	0.00964981	biological_process	protein polymerization
GO:0044436	5	17	57	8.814e-10	2.3031e-06	cellular_component	thylakoid part
GO:0009521	5	8	17	1.783e-06	0.00465898	cellular_component	photosystem
GO:0005874	5	10	32	1.879e-06	0.00490983	cellular_component	microtubule
GO:0003676	5	68	2973	3.601e-06	0.00940941	molecular_function	nucleic acid binding
GO:0044699	6	264	5041	1.605e-06	0.00419386	biological_process	single-organism process
GO:0044464	6	76	3635	2.485e-11	6.4933e-08	cellular_component	cell part
GO:0044424	6	46	2632	2.508e-11	6.5534e-08	cellular_component	intracellular part
GO:0043229	6	22	1516	1.199e-08	3.13299e-05	cellular_component	intracellular organelle
GO:0043226	6	22	1518	1.2e-08	3.1356e-05	cellular_component	organelle
GO:0003824	6	454	9660	3.188e-06	0.00833024	molecular_function	catalytic activity
GO terms of clusters in phloem
GO ID	Cluster	DEGs	Background	P-value	FDR	Term_type	Term
GO:0007018	2	24	113	7.326e-11	1.91428e-07	biological_process	microtubule-based movement
GO:0006928	2	24	115	1.003e-10	2.62084e-07	biological_process	cellular component movement
GO:0007017	2	24	136	1.961e-09	5.12409e-06	biological_process	microtubule-based process
GO:0016043	2	41	454	3.899e-07	0.00101881	biological_process	cellular component organization
GO:0006260	2	15	81	1.23e-06	0.00321399	biological_process	DNA replication
GO:0071840	2	41	477	1.355e-06	0.00354061	biological_process	cellular component organization or biogenesis
GO:0006270	2	6	7	2.553e-06	0.00667099	biological_process	DNA replication initiation
GO:0044427	2	21	110	5.938e-09	1.5516e-05	cellular_component	chromosomal part
GO:0030529	2	0	481	5.017e-08	0.000131094	cellular_component	ribonucleoprotein complex
GO:0005840	2	0	430	3.782e-07	0.000988237	cellular_component	ribosome
GO:0005622	2	13	1141	3.82e-07	0.000998166	cellular_component	intracellular
GO:0044444	2	10	988	5.758e-07	0.00150457	cellular_component	cytoplasmic part
GO:0000786	2	14	75	2.555e-06	0.00667622	cellular_component	nucleosome
GO:0032993	2	14	75	2.555e-06	0.00667622	cellular_component	protein-DNA complex
GO:0044815	2	14	75	2.555e-06	0.00667622	cellular_component	DNA packaging complex
GO:1990104	2	14	75	2.555e-06	0.00667622	cellular_component	DNA bending complex
GO:0003777	2	23	85	2.738e-12	7.15439e-09	molecular_function	microtubule motor activity
GO:0003774	2	25	105	3.453e-12	9.02269e-09	molecular_function	motor activity
GO:0005198	2	1	530	2.307e-07	0.000602819	molecular_function	structural molecule activity
GO:0003735	2	0	435	2.436e-07	0.000636527	molecular_function	structural constituent of ribosome
GO:0044464	3	64	3635	8.332e-12	2.17715e-08	cellular_component	cell part
GO:0044424	3	42	2632	4.954e-10	1.29448e-06	cellular_component	intracellular part
GO:0044424	4	35	2632	7.869e-07	0.00205617	cellular_component	intracellular part
GO:0044262	5	19	196	4.925e-07	0.0012869	biological_process	cellular carbohydrate metabolic process
GO:0006073	5	14	116	1.542e-06	0.00402925	biological_process	cellular glucan metabolic process
GO:0044042	5	14	116	1.542e-06	0.00402925	biological_process	glucan metabolic process
GO:0005976	5	15	136	1.837e-06	0.00480008	biological_process	polysaccharide metabolic process
GO:0044264	5	14	123	2.891e-06	0.00755418	biological_process	cellular polysaccharide metabolic process
GO:0001071	5	48	788	3.665e-09	9.57665e-06	molecular_function	nucleic acid binding transcription factor activity
GO:0003700	5	48	788	3.665e-09	9.57665e-06	molecular_function	sequence-specific DNA binding transcription factor activity
GO:0016762	5	9	42	1.905e-06	0.00497777	molecular_function	xyloglucan:xyloglucosyl transferase activity
GO:0007017	6	24	136	1.922e-10	5.02219e-07	biological_process	microtubule-based process
GO:0007018	6	22	113	2.143e-10	5.59966e-07	biological_process	microtubule-based movement
GO:0006928	6	22	115	2.873e-10	7.50715e-07	biological_process	cellular component movement
GO:0006461	6	18	132	1.1e-06	0.0028743	biological_process	protein complex assembly
GO:0034622	6	18	139	2.143e-06	0.00559966	biological_process	cellular macromolecular complex assembly
GO:0065003	6	18	141	2.573e-06	0.00672325	biological_process	macromolecular complex assembly
GO:0003777	6	14	85	2.428e-06	0.00634436	molecular_function	microtubule motor activity
GO terms of clusters in xylem
GO ID	Cluster	DEGs	Background	P-value	FDR	Term_type	Term
GO:0005622	1	1	1141	6.207e-07	0.00162189	cellular_component	intracellular
GO:0016020	1	51	1568	7.885e-07	0.00206035	cellular_component	membrane
GO:0044464	1	27	3635	3.674e-06	0.00960016	cellular_component	cell part
GO:0044710	2	71	3046	1.076e-06	0.00281159	biological_process	single-organism metabolic process
GO:0005515	2	26	4256	1.996e-06	0.00521555	molecular_function	protein binding
GO terms of clusters in root
GO ID	Cluster	DEGs	Background	P-value	FDR	Term_type	Term
GO:0016043	1	37	454	2.955e-11	7.72141e-08	biological_process	cellular component organization
GO:0071840	1	37	477	1.096e-10	2.86385e-07	biological_process	cellular component organization or biogenesis
GO:0005975	1	49	913	1.498e-08	3.91427e-05	biological_process	carbohydrate metabolic process
GO:0009892	1	14	82	1.524e-08	3.98221e-05	biological_process	negative regulation of metabolic process
GO:0043086	1	13	72	2.78e-08	7.26414e-05	biological_process	negative regulation of catalytic activity
GO:0044092	1	13	72	2.78e-08	7.26414e-05	biological_process	negative regulation of molecular function
GO:0048519	1	14	89	3.829e-08	0.000100052	biological_process	negative regulation of biological process
GO:0045229	1	15	116	1.291e-07	0.000337338	biological_process	external encapsulating structure organization
GO:0071555	1	15	116	1.291e-07	0.000337338	biological_process	cell wall organization
GO:0006270	1	6	7	1.345e-07	0.000351448	biological_process	DNA replication initiation
GO:0071554	1	15	125	3.106e-07	0.000811598	biological_process	cell wall organization or biogenesis
GO:0006334	1	12	85	1.017e-06	0.00265742	biological_process	nucleosome assembly
GO:0034728	1	12	85	1.017e-06	0.00265742	biological_process	nucleosome organization
GO:0065004	1	12	85	1.017e-06	0.00265742	biological_process	protein-DNA complex assembly
GO:0071824	1	12	85	1.017e-06	0.00265742	biological_process	protein-DNA complex subunit organization
GO:0034622	1	15	139	1.065e-06	0.00278284	biological_process	cellular macromolecular complex assembly
GO:0065003	1	15	141	1.255e-06	0.00327932	biological_process	macromolecular complex assembly
GO:0006461	1	14	132	2.927e-06	0.00764825	biological_process	protein complex assembly
GO:0022607	1	15	155	3.687e-06	0.00963413	biological_process	cellular component assembly
GO:0044427	1	18	110	2.452e-10	6.40708e-07	cellular_component	chromosomal part
GO:0005618	1	17	140	4.334e-08	0.000113247	cellular_component	cell wall
GO:0030312	1	17	140	4.334e-08	0.000113247	cellular_component	external encapsulating structure
GO:0000786	1	12	75	3.065e-07	0.000800885	cellular_component	nucleosome
GO:0032993	1	12	75	3.065e-07	0.000800885	cellular_component	protein-DNA complex
GO:0044815	1	12	75	3.065e-07	0.000800885	cellular_component	DNA packaging complex
GO:1990104	1	12	75	3.065e-07	0.000800885	cellular_component	DNA bending complex
GO:0005576	1	16	164	1.592e-06	0.0041599	cellular_component	extracellular region
GO:0042802	1	13	77	5.616e-08	0.000146746	molecular_function	identical protein binding
GO:0004553	1	32	487	8.199e-08	0.00021424	molecular_function	hydrolase activity, hydrolyzing O-glycosyl compounds
GO:0016798	1	32	517	2.909e-07	0.000760122	molecular_function	hydrolase activity, acting on glycosyl bonds
GO:0016787	1	112	3222	3.728e-07	0.000974126	molecular_function	hydrolase activity
GO:0016567	2	15	89	1.36e-10	3.55368e-07	biological_process	protein ubiquitination
GO:0032446	2	15	91	1.794e-10	4.68772e-07	biological_process	protein modification by small protein conjugation
GO:0070647	2	15	91	1.794e-10	4.68772e-07	biological_process	protein modification by small protein conjugation or removal
GO:0006464	2	62	2013	2.205e-06	0.00576167	biological_process	cellular protein modification process
GO:0036211	2	62	2013	2.205e-06	0.00576167	biological_process	protein modification process
GO:1902494	2	24	287	3.195e-10	8.34854e-07	cellular_component	catalytic complex
GO:0000151	2	15	104	9.471e-10	2.47477e-06	cellular_component	ubiquitin ligase complex
GO:1990234	2	15	144	5.176e-08	0.000135249	cellular_component	transferase complex
GO:0004842	2	15	93	2.354e-10	6.151e-07	molecular_function	ubiquitin-protein transferase activity
GO:0019787	2	15	93	2.354e-10	6.151e-07	molecular_function	small conjugating protein transferase activity
GO:0004722	2	9	61	1.917e-06	0.00500912	molecular_function	protein serine/threonine phosphatase activity
GO:0044699	3	57	5041	4.119e-08	0.00010763	biological_process	single-organism process
GO:0044710	3	41	3046	9.336e-08	0.00024395	biological_process	single-organism metabolic process
GO:0016491	3	29	1874	8.441e-07	0.00220563	molecular_function	oxidoreductase activity
GO:0007018	5	20	113	4.579e-13	1.19649e-09	biological_process	microtubule-based movement
GO:0006928	5	20	115	6.111e-13	1.5968e-09	biological_process	cellular component movement
GO:0007017	5	21	136	1.242e-12	3.24535e-09	biological_process	microtubule-based process
GO:0051258	5	8	35	9.766e-07	0.00255186	biological_process	protein polymerization
GO:0005874	5	8	32	5.434e-07	0.0014199	cellular_component	microtubule
GO:0003777	5	12	85	2.115e-07	0.000552649	molecular_function	microtubule motor activity
GO:0003774	5	12	105	1.637e-06	0.00427748	molecular_function	motor activity
GO:0008219	7	26	287	1.805e-08	4.71647e-05	biological_process	cell death
GO:0016265	7	26	287	1.805e-08	4.71647e-05	biological_process	death
GO:0006915	7	24	261	4.948e-08	0.000129291	biological_process	apoptotic process
GO:0012501	7	24	261	4.948e-08	0.000129291	biological_process	programmed cell death
GO:0006952	7	25	285	6.07e-08	0.000158609	biological_process	defense response
GO:0006950	7	37	665	3.717e-06	0.00971252	biological_process	response to stress
GO:0044464	7	39	3635	2.84e-09	7.42092e-06	cellular_component	cell part
GO:0044424	7	23	2632	5.835e-09	1.52468e-05	cellular_component	intracellular part
GO:0001071	7	48	788	7.977e-09	2.08439e-05	molecular_function	nucleic acid binding transcription factor activity
GO:0003700	7	48	788	7.977e-09	2.08439e-05	molecular_function	sequence-specific DNA binding transcription factor activity
