# Supplementary material for: Tissue-Specific Transcriptome Analysis Reveals Multiple Responses to Salt Stress in Populus euphratica Seedlings
Source: Genes (Basel). 2017 Dec 8;8(12):372. doi: 10.3390/genes8120372 (PMC5748690; doi:10.3390/genes8120372)
Supplement: Supplementary file 1 [file genes-08-00372-s001.zip › Supplementary File S8.xlsx]

## Sheet: GO_table
Supplementary File S8. GO and KEGG terms for DEGs in common.
GO terms for 529 genes in within tissues
GO ID	DEGs	Background	P-value	Term_type	Term
GO:0045454	11	164	0.0001814	biological_process	cell redox homeostasis
GO:0019725	11	170	0.0002432	biological_process	cellular homeostasis
GO:0042592	11	176	0.000322	biological_process	homeostatic process
GO:0005976	9	136	0.0007583	biological_process	polysaccharide metabolic process
GO:0009058	12	1628	0.0008758	biological_process	biosynthetic process
GO:0006807	9	1372	0.001011	biological_process	nitrogen compound metabolic process
GO:0065008	11	206	0.00111	biological_process	regulation of biological quality
GO:0006073	8	116	0.00115	biological_process	cellular glucan metabolic process
GO:0044042	8	116	0.00115	biological_process	glucan metabolic process
GO:0044264	8	123	0.001635	biological_process	cellular polysaccharide metabolic process
GO:0044249	10	1383	0.002277	biological_process	cellular biosynthetic process
GO:0044237	62	5061	0.002528	biological_process	cellular metabolic process
GO:1901576	11	1419	0.003685	biological_process	organic substance biosynthetic process
GO:0009059	4	792	0.004471	biological_process	macromolecule biosynthetic process
GO:0046483	7	1066	0.004579	biological_process	heterocycle metabolic process
GO:0034641	7	1079	0.004696	biological_process	cellular nitrogen compound metabolic process
GO:0006470	6	88	0.004951	biological_process	protein dephosphorylation
GO:0006979	7	120	0.005536	biological_process	response to oxidative stress
GO:0050789	45	1758	0.006795	biological_process	regulation of biological process
GO:0016311	6	98	0.008039	biological_process	dephosphorylation
GO:0006139	6	941	0.008667	biological_process	nucleobase-containing compound metabolic process
GO:0065007	45	1789	0.0096	biological_process	biological regulation
GO:0000003	2	8	0.01147	biological_process	reproduction
GO:0001101	2	8	0.01147	biological_process	response to acid chemical
GO:0009415	2	8	0.01147	biological_process	response to water
GO:0019953	2	8	0.01147	biological_process	sexual reproduction
GO:0022414	2	8	0.01147	biological_process	reproductive process
GO:0044703	2	8	0.01147	biological_process	multi-organism reproductive process
GO:1901700	2	8	0.01147	biological_process	response to oxygen-containing compound
GO:0034645	4	728	0.01158	biological_process	cellular macromolecule biosynthetic process
GO:0006725	8	1063	0.01353	biological_process	cellular aromatic compound metabolic process
GO:0006412	2	517	0.01396	biological_process	translation
GO:1901360	9	1104	0.01606	biological_process	organic cyclic compound metabolic process
GO:0016070	1	396	0.01644	biological_process	RNA metabolic process
GO:0045229	6	116	0.01673	biological_process	external encapsulating structure organization
GO:0071555	6	116	0.01673	biological_process	cell wall organization
GO:0050794	41	1668	0.01783	biological_process	regulation of cellular process
GO:0009664	3	31	0.01888	biological_process	plant-type cell wall organization
GO:0071669	3	31	0.01888	biological_process	plant-type cell wall organization or biogenesis
GO:0010035	3	32	0.0204	biological_process	response to inorganic substance
GO:0016567	5	89	0.02075	biological_process	protein ubiquitination
GO:0090304	4	667	0.02098	biological_process	nucleic acid metabolic process
GO:0044262	8	196	0.02172	biological_process	cellular carbohydrate metabolic process
GO:0032446	5	91	0.0225	biological_process	protein modification by small protein conjugation
GO:0070647	5	91	0.0225	biological_process	protein modification by small protein conjugation or removal
GO:0071554	6	125	0.02288	biological_process	cell wall organization or biogenesis
GO:0005975	25	913	0.02526	biological_process	carbohydrate metabolic process
GO:0006487	2	13	0.02532	biological_process	protein N-linked glycosylation
GO:0051704	2	13	0.02532	biological_process	multi-organism process
GO:0019222	30	1179	0.02786	biological_process	regulation of metabolic process
GO:0006265	2	15	0.03209	biological_process	DNA topological change
GO:0071103	2	15	0.03209	biological_process	DNA conformation change
GO:0046417	1	1	0.03314	biological_process	chorismate metabolic process
GO:0009056	1	355	0.034	biological_process	catabolic process
GO:0044248	0	228	0.03583	biological_process	cellular catabolic process
GO:1901564	5	710	0.03643	biological_process	organonitrogen compound metabolic process
GO:0043086	4	72	0.03845	biological_process	negative regulation of catalytic activity
GO:0044092	4	72	0.03845	biological_process	negative regulation of molecular function
GO:0006857	4	76	0.04505	biological_process	oligopeptide transport
GO:0015833	4	76	0.04505	biological_process	peptide transport
GO:0042886	4	76	0.04505	biological_process	amide transport
GO:0006355	26	1016	0.04561	biological_process	regulation of transcription, DNA-templated
GO:0051252	26	1016	0.04561	biological_process	regulation of RNA metabolic process
GO:1903506	26	1016	0.04561	biological_process	regulation of nucleic acid-templated transcription
GO:2001141	26	1016	0.04561	biological_process	regulation of RNA biosynthetic process
GO:0009889	26	1028	0.04723	biological_process	regulation of biosynthetic process
GO:0010556	26	1028	0.04723	biological_process	regulation of macromolecule biosynthetic process
GO:0031326	26	1028	0.04723	biological_process	regulation of cellular biosynthetic process
GO:2000112	26	1028	0.04723	biological_process	regulation of cellular macromolecule biosynthetic process
GO:0010468	26	1034	0.04824	biological_process	regulation of gene expression
GO:0006420	1	2	0.0493	biological_process	arginyl-tRNA aminoacylation
GO:0044444	3	988	6.627e-05	cellular_component	cytoplasmic part
GO:0005576	11	164	0.0001814	cellular_component	extracellular region
GO:0005618	10	140	0.0002206	cellular_component	cell wall
GO:0030312	10	140	0.0002206	cellular_component	external encapsulating structure
GO:0008287	6	81	0.003383	cellular_component	protein serine/threonine phosphatase complex
GO:1903293	6	81	0.003383	cellular_component	phosphatase complex
GO:0030529	1	481	0.005787	cellular_component	ribonucleoprotein complex
GO:0048046	6	94	0.006673	cellular_component	apoplast
GO:0005840	1	430	0.01175	cellular_component	ribosome
GO:0005622	9	1141	0.0124	cellular_component	intracellular
GO:1902494	11	287	0.01833	cellular_component	catalytic complex
GO:0000151	5	104	0.03619	cellular_component	ubiquitin ligase complex
GO:0016209	11	153	0.0001022	molecular_function	antioxidant activity
GO:0016762	6	42	0.0001415	molecular_function	xyloglucan:xyloglucosyl transferase activity
GO:0004553	20	487	0.0005466	molecular_function	hydrolase activity, hydrolyzing O-glycosyl compounds
GO:0001071	27	788	0.0007024	molecular_function	nucleic acid binding transcription factor activity
GO:0003700	27	788	0.0007024	molecular_function	sequence-specific DNA binding transcription factor activity
GO:0016798	20	517	0.0008667	molecular_function	hydrolase activity, acting on glycosyl bonds
GO:0004722	6	61	0.0008826	molecular_function	protein serine/threonine phosphatase activity
GO:0004097	3	11	0.001468	molecular_function	catechol oxidase activity
GO:0016682	3	11	0.001468	molecular_function	oxidoreductase activity, acting on diphenols and related substances as donors, oxygen as acceptor
GO:0016667	9	152	0.001583	molecular_function	oxidoreductase activity, acting on a sulfur group of donors
GO:0047134	3	19	0.005627	molecular_function	protein-disulfide reductase activity
GO:0016679	3	20	0.006392	molecular_function	oxidoreductase activity, acting on diphenols and related substances as donors
GO:0005507	8	159	0.007162	molecular_function	copper ion binding
GO:0016668	3	21	0.007216	molecular_function	oxidoreductase activity, acting on a sulfur group of donors, NAD(P) as acceptor
GO:0003830	2	6	0.007293	molecular_function	beta-1,4-mannosylglycoprotein 4-beta-N-acetylglucosaminyltransferase activity
GO:0016791	7	130	0.008283	molecular_function	phosphatase activity
GO:0004601	7	131	0.008605	molecular_function	peroxidase activity
GO:0016684	7	134	0.009624	molecular_function	oxidoreductase activity, acting on peroxide as acceptor
GO:0031072	7	139	0.01151	molecular_function	heat shock protein binding
GO:0004721	6	107	0.01183	molecular_function	phosphoprotein phosphatase activity
GO:0003735	1	435	0.01202	molecular_function	structural constituent of ribosome
GO:0004402	2	9	0.01386	molecular_function	histone acetyltransferase activity
GO:0090595	2	9	0.01386	molecular_function	acetyl-CoA:L-lysine N6-acetyltransferase
GO:0015035	6	113	0.01496	molecular_function	protein disulfide oxidoreductase activity
GO:0015036	6	113	0.01496	molecular_function	disulfide oxidoreductase activity
GO:0009055	19	611	0.01612	molecular_function	electron carrier activity
GO:0003918	2	10	0.01645	molecular_function	DNA topoisomerase type II (ATP-hydrolyzing) activity
GO:0061505	2	10	0.01645	molecular_function	DNA topoisomerase II activity
GO:0003723	2	507	0.02042	molecular_function	RNA binding
GO:0004842	5	93	0.02434	molecular_function	ubiquitin-protein transferase activity
GO:0019787	5	93	0.02434	molecular_function	small conjugating protein transferase activity
GO:0016491	44	1874	0.031	molecular_function	oxidoreductase activity
GO:0003916	2	15	0.03209	molecular_function	DNA topoisomerase activity
GO:0020037	15	491	0.03239	molecular_function	heme binding
GO:0046906	15	496	0.03369	molecular_function	tetrapyrrole binding
GO:0005198	3	530	0.03868	molecular_function	structural molecule activity
GO:0016160	2	17	0.03948	molecular_function	amylase activity
GO:0005509	9	249	0.0426	molecular_function	calcium ion binding
GO:0042578	7	187	0.04493	molecular_function	phosphoric ester hydrolase activity
GO:0008094	3	45	0.04606	molecular_function	DNA-dependent ATPase activity
GO:0042802	4	77	0.04679	molecular_function	identical protein binding
GO:0000989	2	19	0.04744	molecular_function	transcription factor binding transcription factor activity
GO:0003712	2	19	0.04744	molecular_function	transcription cofactor activity
GO:0016772	24	2070	0.04771	molecular_function	transferase activity, transferring phosphorus-containing groups
GO:0004814	1	2	0.0493	molecular_function	arginine-tRNA ligase activity
KEGG pathway terms for 529 genes in within tissues
Databases: KEGG PATHWAY Statistical test method: hypergeometric test / Fisher's exact test
ID	Input	Background	P-Value	Database	Term	Input_Ptr_ID	Peu_ID
pop04075	20	390	1.56991e-09	KEGG PATHWAY	Plant hormone signal transduction	Potri.003G056900.1|Potri.009G132100.1|Potri.016G125400.1|Potri.012G002700.1|Potri.011G129700.1|Potri.001G245200.1|Potri.003G068900.1|Potri.005G053800.1|Potri.006G164600.1|Potri.009G097800.1|Potri.014G066900.1|Potri.004G033900.3|Potri.002G087000.1|Potri.001G166200.1|Potri.009G037300.1|Potri.003G113100.1|Potri.012G131800.1|Potri.002G125400.1|Potri.013G041300.1|Potri.002G099700.1	CCG013945.1|CCG017200.4|CCG019328.1|CCG011553.1|CCG033834.1|CCG022560.1|CCG021041.1|CCG001608.1|CCG001481.1|CCG017483.2|CCG010533.1|CCG009872.1|CCG026200.1|CCG011692.1|CCG030811.1|CCG021376.1|CCG007163.2|CCG027764.1|CCG028678.1|CCG027530.1
pop00040	10	156	3.14025e-06	KEGG PATHWAY	Pentose and glucuronate interconversions	Potri.015G087800.1|Potri.003G175900.1|Potri.006G122000.1|Potri.001G052300.1|Potri.006G135100.1|Potri.010G229000.1|Potri.012G091500.2|Potri.001G162400.1|Potri.011G025400.1|Potri.005G097000.1	CCG018644.1|CCG031479.1|CCG023758.1|CCG011944.1|CCG026221.1|CCG012702.1|CCG028004.1|CCG011722.1|CCG008908.1|CCG003391.1
pop00906	4	57	0.00230268	KEGG PATHWAY	Carotenoid biosynthesis	Potri.004G235400.1|Potri.004G074000.1|Potri.001G393800.1|Potri.011G112400.1	CCG005326.1|CCG002420.1|CCG002109.1|CCG032431.1
pop00500	9	346	0.00542509	KEGG PATHWAY	Starch and sucrose metabolism	Potri.014G125100.1|Potri.004G123600.1|Potri.006G135100.1|Potri.002G126300.1|Potri.001G162400.1|Potri.009G118800.1|Potri.006G115100.1|Potri.011G025400.1|Potri.008G174100.1	CCG011027.1|CCG006401.1|CCG026221.1|CCG027772.1|CCG011722.1|CCG014155.1|CCG023816.1|CCG008908.1|CCG008553.1
pop02010	3	42	0.00789747	KEGG PATHWAY	ABC transporters	Potri.006G123900.1|Potri.014G113500.2|Potri.017G081100.1	CCG023740.1|CCG019854.1|CCG027424.1
pop00940	7	269	0.0134373	KEGG PATHWAY	Phenylpropanoid biosynthesis	Potri.011G150500.1|Potri.016G132700.1|Potri.005G135300.1|Potri.004G017600.1|Potri.004G134800.1|Potri.006G129900.1|Potri.007G122100.1	CCG028347.2|CCG014098.1|CCG022104.1|CCG003542.1|CCG018581.1|CCG016329.1|CCG022939.1
pop04626	7	272	0.0141815	KEGG PATHWAY	Plant-pathogen interaction	Potri.016G128300.1|Potri.005G259900.1|Potri.013G158500.1|Potri.T129800.1|Potri.012G048200.1|Potri.006G105300.1|Potri.002G001400.1	CCG013171.1|CCG028743.1|CCG032740.1|CCG014385.1|CCG012786.1|CCG023905.1|CCG029229.2
pop00910	3	53	0.0143441	KEGG PATHWAY	Nitrogen metabolism	Potri.009G010200.1|Potri.005G156600.1|Potri.017G131100.1	CCG033670.1|CCG031972.2|CCG022036.1
pop01110	23	1566	0.0194151	KEGG PATHWAY	Biosynthesis of secondary metabolites	Potri.011G115100.1|Potri.017G088700.1|Potri.005G135300.1|Potri.006G173500.1|Potri.007G122100.1|Potri.004G134800.1|Potri.011G150500.1|Potri.004G074000.1|Potri.004G123600.1|Potri.006G129900.1|Potri.008G155900.1|Potri.002G114500.1|Potri.001G393800.1|Potri.003G032800.2|Potri.009G118800.1|Potri.T062200.1|Potri.004G017600.1|Potri.008G116500.1|Potri.016G132700.1|Potri.009G080600.2|Potri.011G112400.1|Pot…	CCG032415.1|CCG004201.1|CCG022104.1|CCG002106.1|CCG022939.1|CCG018581.1|CCG028347.2|CCG002420.1|CCG006401.1|CCG016329.1|CCG000923.1|CCG027664.1|CCG002109.1|CCG023697.1|CCG014155.1|CCG009235.1|CCG003542.1|CCG000590.1|CCG014098.1|CCG017625.1|CCG032431.1|CCG023816.1|CCG024387.1
pop01100	33	2726	0.063642	KEGG PATHWAY	Metabolic pathways	Potri.011G115100.1|Potri.017G088700.1|Potri.009G084600.1|Potri.005G135300.1|Potri.006G173500.1|Potri.004G134800.1|Potri.008G174100.1|Potri.011G150500.1|Potri.004G074000.1|Potri.004G123600.1|Potri.007G122100.1|Potri.004G017600.1|Potri.006G129900.1|Potri.014G092900.1|Potri.014G125100.1|Potri.008G155900.1|Potri.002G114500.1|Potri.001G393800.1|Potri.003G032800.2|Potri.009G118800.1|Potri.T062200.1|Pot…	CCG032415.1|CCG004201.1|CCG017594.2|CCG022104.1|CCG002106.1|CCG018581.1|CCG008553.1|CCG028347.2|CCG002420.1|CCG006401.1|CCG022939.1|CCG003542.1|CCG016329.1|CCG010749.1|CCG011027.1|CCG000923.1|CCG027664.1|CCG002109.1|CCG023697.1|CCG014155.1|CCG009235.1|CCG017625.1|CCG003391.1|CCG014098.1|CCG026221.1|CCG032183.1|CCG011722.1|CCG032431.1|CCG023816.1|CCG027772.1|CCG008908.1|CCG022036.1|CCG024387.1
pop00100	2	52	0.0861299	KEGG PATHWAY	Steroid biosynthesis	Potri.002G114500.1|Potri.001G116500.2	CCG027664.1|CCG024387.1
pop00950	2	52	0.0861299	KEGG PATHWAY	Isoquinoline alkaloid biosynthesis	Potri.T062200.1|Potri.011G115100.1	CCG009235.1|CCG032415.1
pop04712	2	59	0.105783	KEGG PATHWAY	Circadian rhythm - plant	Potri.012G005900.2|Potri.002G179800.1	CCG024089.1|CCG030607.1
pop04145	3	124	0.108856	KEGG PATHWAY	Phagosome	Potri.001G329400.1|Potri.017G081000.1|Potri.003G125400.1	CCG021437.1|CCG027425.1|CCG021854.1
pop00941	2	63	0.117503	KEGG PATHWAY	Flavonoid biosynthesis	Potri.004G017600.1|Potri.008G116500.1	CCG003542.1|CCG000590.1
pop00400	2	76	0.157518	KEGG PATHWAY	Phenylalanine, tyrosine and tryptophan biosynthesis	Potri.011G115100.1|Potri.017G088700.1	CCG032415.1|CCG004201.1
pop00730	1	21	0.181468	KEGG PATHWAY	Thiamine metabolism	Potri.006G173500.1	CCG002106.1
pop00350	2	85	0.186498	KEGG PATHWAY	Tyrosine metabolism	Potri.T062200.1|Potri.011G115100.1	CCG009235.1|CCG032415.1
pop00909	1	27	0.224985	KEGG PATHWAY	Sesquiterpenoid and triterpenoid biosynthesis	Potri.002G114500.1	CCG027664.1
pop00760	1	30	0.245871	KEGG PATHWAY	Nicotinate and nicotinamide metabolism	Potri.002G185300.1	CCG030567.3
pop00945	1	30	0.245871	KEGG PATHWAY	Stilbenoid, diarylheptanoid and gingerol biosynthesis	Potri.004G017600.1	CCG003542.1
pop00520	3	191	0.257528	KEGG PATHWAY	Amino sugar and nucleotide sugar metabolism	Potri.014G092900.1|Potri.014G125100.1|Potri.009G118800.1	CCG010749.1|CCG011027.1|CCG014155.1
pop00565	1	42	0.323947	KEGG PATHWAY	Ether lipid metabolism	Potri.003G032800.2	CCG023697.1
pop00960	1	46	0.348137	KEGG PATHWAY	Tropane, piperidine and pyridine alkaloid biosynthesis	Potri.011G115100.1	CCG032415.1
pop04144	3	238	0.373102	KEGG PATHWAY	Endocytosis	Potri.003G032800.2|Potri.004G174100.1|Potri.010G206600.1	CCG023697.1|CCG027298.1|CCG004366.1
pop00220	1	54	0.393958	KEGG PATHWAY	Arginine biosynthesis	Potri.017G131100.1	CCG022036.1
pop00270	2	152	0.407305	KEGG PATHWAY	Cysteine and methionine metabolism	Potri.011G115100.1|Potri.008G155900.1	CCG032415.1|CCG000923.1
pop00130	1	57	0.4103	KEGG PATHWAY	Ubiquinone and other terpenoid-quinone biosynthesis	Potri.011G115100.1	CCG032415.1
pop04130	1	59	0.42095	KEGG PATHWAY	SNARE interactions in vesicular transport	Potri.013G053200.1	CCG015578.1
pop00510	1	65	0.451763	KEGG PATHWAY	N-Glycan biosynthesis	Potri.008G186000.1	CCG032183.1
pop00860	1	69	0.47139	KEGG PATHWAY	Porphyrin and chlorophyll metabolism	Potri.009G080600.2	CCG017625.1
pop00250	1	70	0.476186	KEGG PATHWAY	Alanine, aspartate and glutamate metabolism	Potri.017G131100.1	CCG022036.1
pop03060	1	74	0.494942	KEGG PATHWAY	Protein export	Potri.001G329400.1	CCG021437.1
pop00360	1	78	0.513027	KEGG PATHWAY	Phenylalanine metabolism	Potri.011G115100.1	CCG032415.1
pop04070	1	81	0.526166	KEGG PATHWAY	Phosphatidylinositol signaling system	Potri.009G084600.1	CCG017594.2
pop00561	1	82	0.530467	KEGG PATHWAY	Glycerolipid metabolism	Potri.005G097000.1	CCG003391.1
pop00052	1	83	0.534728	KEGG PATHWAY	Galactose metabolism	Potri.005G097000.1	CCG003391.1
pop00562	1	85	0.543136	KEGG PATHWAY	Inositol phosphate metabolism	Potri.009G084600.1	CCG017594.2
pop00900	1	85	0.543136	KEGG PATHWAY	Terpenoid backbone biosynthesis	Potri.006G173500.1	CCG002106.1
pop04141	3	314	0.54911	KEGG PATHWAY	Protein processing in endoplasmic reticulum	Potri.001G329400.1|Potri.010G206600.1|Potri.014G160000.1	CCG021437.1|CCG004366.1|CCG014046.1
pop00051	1	88	0.555465	KEGG PATHWAY	Fructose and mannose metabolism	Potri.005G097000.1	CCG003391.1
pop01230	3	335	0.592498	KEGG PATHWAY	Biosynthesis of amino acids	Potri.017G131100.1|Potri.011G115100.1|Potri.017G088700.1	CCG022036.1|CCG032415.1|CCG004201.1
pop00195	1	112	0.642866	KEGG PATHWAY	Photosynthesis	Potri.009G163800.2	CCG009681.1
pop00630	1	114	0.649325	KEGG PATHWAY	Glyoxylate and dicarboxylate metabolism	Potri.017G131100.1	CCG022036.1
pop00564	1	129	0.694189	KEGG PATHWAY	Glycerophospholipid metabolism	Potri.003G032800.2	CCG023697.1
pop03018	1	145	0.735751	KEGG PATHWAY	RNA degradation	Potri.009G161500.1	CCG016965.1
pop04120	1	175	0.799092	KEGG PATHWAY	Ubiquitin mediated proteolysis	Potri.009G005700.5	CCG001559.1
pop03040	1	273	0.918038	KEGG PATHWAY	Spliceosome	Potri.010G206600.1	CCG004366.1
