# Supplementary material for: Tissue-Specific Transcriptome Analysis Reveals Multiple Responses to Salt Stress in Populus euphratica Seedlings
Source: Genes (Basel). 2017 Dec 8;8(12):372. doi: 10.3390/genes8120372 (PMC5748690; doi:10.3390/genes8120372)
Supplement: Supplementary file 1 [file genes-08-00372-s001.zip › Supplementary File S9.xlsx]

## Sheet: num
Supplementary File S9. Transcription factors differentially expressed in P.euphratica.
Transcription Factor Family	Number of Genes
AP2	16
ARF	17
ARR-B	6
B3	17
BBR-BPC	1
BES1	3
bHLH	70
bZIP	43
C2H2	31
C3H	16
CAMTA	1
CO-like	9
CPP	4
DBB	9
Dof	21
E2F/DP	2
EIL	2
ERF	95
FAR1	1
G2-like	30
GATA	14
GeBP	2
GRAS	39
GRF	15
HD-ZIP	33
HSF	18
LBD	18
LSD	1
MIKC_MADS	11
M-type_MADS	1
MYB	98
MYB_related	32
NAC	60
NF-YA	4
NF-YC	4
Nin-like	7
RAV	3
SBP	16
SRS	3
TALE	9
TCP	11
Trihelix	16
VOZ	1
Whirly	1
WOX	5
WRKY	54
YABBY	5
ZF-HD	12
