# Supplementary material for: Tissue-Specific Transcriptome Analysis Reveals Multiple Responses to Salt Stress in Populus euphratica Seedlings
Source: Genes (Basel). 2017 Dec 8;8(12):372. doi: 10.3390/genes8120372 (PMC5748690; doi:10.3390/genes8120372)
Supplement: Supplementary file 1 [file genes-08-00372-s001.zip › Supplementary File S10.xlsx]

## Sheet: Leaf_num
Supplementary File S10. list of tissue-specific TFs.
leaf-sepcific TFs	Number	phloem-specific TFs	Number	xylem-specific TFs	Number	root-specific TFs	Number
MYB	33	MYB	22	MYB	8	GRAS	9
bHLH	19	bHLH	9	ERF	8	ERF	9
NAC	13	Dof	8	C2H2	5	bHLH	8
ERF	13	NAC	7	bZIP	5	MYB	7
MYB_related	12	ERF	6	NAC	3	NAC	6
bZIP	12	B3	6	G2-like	3	WRKY	5
HD-ZIP	11	HSF	5	DBB	3	C2H2	4
ARF	10	WRKY	4	AP2	3	G2-like	3
WRKY	9	MYB_related	4	TCP	2	Dof	3
C2H2	9	MIKC_MADS	4	LBD	2	bZIP	3
SBP	8	HD-ZIP	4	HD-ZIP	2	TCP	2
GRF	8	AP2	4	GRAS	2	MIKC_MADS	2
G2-like	7	LBD	3	Dof	2	GATA	2
Trihelix	6	G2-like	3	bHLH	2	C3H	2
LBD	6	ARR-B	3	B3	2	BES1	2
GATA	6	Trihelix	2	WRKY	1	AP2	2
ZF-HD	5	GRAS	2	WOX	1	TALE	1
YABBY	5	C3H	2	Trihelix	1	SBP	1
TCP	4	bZIP	2	SBP	1	Nin-like	1
TALE	4	ZF-HD	1	MYB_related	1	NF-YC	1
Nin-like	4	Whirly	1	MIKC_MADS	1	LBD	1
NF-YC	3	VOZ	1	HSF	1	HSF	1
GRAS	3	SRS	1	GATA	1	CO-like	1
Dof	3	SBP	1	C3H	1	B3	1
C3H	3	RAV	1	ARR-B	1
WOX	2	NF-YA	1
GeBP	2	GRF	1
CPP	2	FAR1	1
ARR-B	2	E2F/DP	1
SRS	1	DBB	1
NF-YA	1	CO-like	1
M-type_MADS	1	CAMTA	1
MIKC_MADS	1	C2H2	1
HSF	1	ARF	1
EIL	1
DBB	1
CO-like	1
BBR-BPC	1
B3	1
AP2	1
