# Supplementary material for: Tissue-Specific Transcriptome Analysis Reveals Multiple Responses to Salt Stress in Populus euphratica Seedlings
Source: Genes (Basel). 2017 Dec 8;8(12):372. doi: 10.3390/genes8120372 (PMC5748690; doi:10.3390/genes8120372)
Supplement: Supplementary file 1 [file genes-08-00372-s001.zip › Supplementary File S11.xlsx]

## Sheet: Sheet1
Supplementary File S11. The expression level (FPKM) of RNA-seq and the relative qRT-PCR expression level for six selected DEGs.
Gene ID	Annotation in Arabidopsis	Expresson level
		FPKM (RNA-seq)												Relative expression (qRT-PCR)
		Leaf-0	Leaf-150	Leaf-300	Phloem-0	Phloem-150	Phloem-300	Xylem-0	Xylem-150	Xylem-300	Root-0	Root-150	Root-300	Leaf-0	Leaf-150	Leaf-300	Phloem-0	Phloem-150	Phloem-300	Xylem-0	Xylem-150	Xylem-300	Root-0	Root-150	Root-300
CCG004465.1	PLANT UBX DOMAIN-CONTAINING PROTEIN 2, PUX2	2.40442	26.7455	7.59931	1.58375	2.94512	1.08155	0.287293	0.438618	0.144324	0.464973	3.34279	1.21621	1.30318	53.8716	0.43816	2.55383	0.380692	0.252614	15.7223	0.209668	0.612585	4.70697	16.1929	0.742908
CCG027426.1		0.480473	0.227066	0.695013	8.35442	7.31113	18.0044	3.62037	2.13696	9.80644	4.29743	4.08453	42.9807	0.0257684	0.0618983	0.555232	13.9651	3.36744	4.12546	0.473308	0.852447	2.04647	0.154466	3.67088	4.67748
CCG029714.1	SU(VAR)3-9-RELATED PROTEIN 5, SUVR5	118.652	189.065	524.121	4.32964	10.9467	10.9087	0.888878	4.54975	9.31768	0.29635	1.95213	1.42277	0.0210387	98.3187	136.02	12.7952	0.281223	4.61737	0.464342	0.443881	0.368914	0	4.96163	0.440833
CCG025728.1	XERICO	38.4022	140.8	206.474	148.487	232.668	407.292	94.7206	226.017	196.721	84.3254	104.234	249.436	1.19941	2.60504	3.6933	0.983349	1.75641	3.94489	1.46215	1.95298	0.915438	0.77025	0.747702	0.346088
CCG012688.1	TFIIIA, TRANSCRIPTION FACTOR IIIA	0.185638	0.208723	5.50585	0	0.326707	0.060565	0.101634	3.44141	58.7612	1.32905	8.98944	52.2466	0.70995	11.1772	30.1929	0.176551	0.0612302	1.30556	6.59986	1.541	6.81235	1.92929	0.887101	55.0698
CCG016757.1	BRAT1, BROMODOMAIN AND ATPASE DOMAIN-CONTAINING PROTEIN 1	0	11.9121	9.0697	0.0296003	16.4749	18.6299	0.0046039	47.7196	4.34215	0.562162	19.8774	20.8226	3.57073	3.0294	3.07551	2.71576	34.084	6.03275	0.279143	47.9288	10.3467	13.3879	134.629	6.98769
